# Supplementary material for: The data of nanoindentation on the graphene/nickel system
Source: Data Brief. 2018 Feb 7;18:1157–9. doi: 10.1016/j.dib.2018.01.104 (PMC5995748; doi:10.1016/j.dib.2018.01.104)
Supplement: Supplementary file 2 — Supplementary material [file mmc2.csv]

Displacement	Single graphene on nickel	Double graphene on nickel	Three graphene on nickel	Four graphene on nickel	Single nickel
0	-3.35E-15	5.48E-15	6.82E-14	6.61E-14	9.24E-14
0.01	-1.71E-05	-1.72E-05	-1.69E-05	6.61E-14	4.58E-14
0.02	-1.74E-05	-3.48E-05	-1.68E-05	4.88E-14	4.87E-14
0.03	-1.74E-05	-1.72E-05	-6.86E-05	5.74E-14	6.22E-14
0.04	-3.50E-05	-3.52E-05	-5.20E-05	6.97E-14	4.73E-14
0.05	-7.06E-05	-8.89E-05	-8.57E-05	7.40E-14	4.58E-14
0.06	-6.99E-05	-1.99E-04	-1.57E-04	4.19E-15	1.07E-14
0.07	-5.20E-05	-1.29E-04	-1.95E-04	6.55E-14	9.24E-14
0.08	-5.49E-05	-5.19E-05	-2.49E-04	7.13E-14	4.90E-14
0.09	-7.08E-05	-1.76E-05	-2.68E-04	4.90E-14	4.97E-14
0.1	3.29E-14	-5.46E-05	-1.98E-04	7.68E-14	6.47E-14
0.11	3.80E-14	-6.95E-05	-2.12E-04	7.27E-14	4.83E-14
0.12	-3.50E-05	-7.20E-05	-2.48E-04	7.27E-14	4.55E-14
0.13	-6.81E-05	-1.59E-04	-2.34E-04	-6.50E-15	5.26E-14
0.14	-5.45E-05	-2.19E-04	-1.98E-04	6.39E-14	1.02E-13
0.15	-9.17E-05	-3.42E-04	-1.81E-04	7.16E-14	4.55E-14
0.16	-7.21E-05	-4.21E-04	-1.80E-04	5.75E-14	4.94E-14
0.17	-1.73E-05	-4.92E-04	-1.79E-04	5.02E-14	1.49E-14
0.18	3.86E-14	-4.46E-04	-1.42E-04	5.58E-14	4.41E-14
0.19	-6.88E-05	-4.22E-04	-8.93E-05	5.46E-14	4.26E-14
0.2	-9.17E-05	-4.02E-04	-1.21E-04	4.12E-14	4.83E-14
0.21	-1.47E-04	-5.11E-04	-1.41E-04	5.02E-14	6.32E-14
0.22	-1.70E-04	-5.43E-04	-1.22E-04	7.82E-14	4.41E-14
0.23	-1.85E-04	-5.65E-04	-1.05E-04	7.40E-14	4.58E-14
0.24	-1.68E-04	-5.27E-04	-3.51E-05	3.09E-15	2.98E-14
0.25	-2.04E-04	-4.89E-04	-6.98E-05	8.11E-14	9.91E-14
0.26	-1.82E-04	-5.00E-04	-1.42E-04	8.11E-14	4.41E-14
0.27	-1.12E-04	-5.35E-04	-2.19E-04	6.45E-14	4.69E-14
0.28	-7.38E-05	-6.37E-04	-2.96E-04	8.30E-14	6.04E-14
0.29	-1.64E-04	-6.29E-04	-2.97E-04	8.94E-14	4.41E-14
0.3	-1.51E-04	-6.47E-04	-3.25E-04	8.55E-14	4.26E-14
0.31	-1.44E-04	-7.65E-04	-2.69E-04	2.92E-14	1.49E-14
0.32	-5.38E-05	-8.98E-04	-2.16E-04	8.29E-14	9.91E-14
0.33	-1.28E-04	-0.001040429	-2.71E-04	9.00E-14	4.41E-14
0.34	-1.30E-04	-9.33E-04	-2.88E-04	7.41E-14	5.97E-14
0.35	-1.28E-04	-9.43E-04	-2.53E-04	8.32E-14	7.53E-14
0.36	-1.63E-04	-0.001054787	-3.22E-04	9.07E-14	5.90E-14
0.37	-2.33E-04	-0.001177659	-3.42E-04	8.83E-14	5.76E-14
0.38	-3.60E-04	-0.001229313	-2.90E-04	1.41E-14	6.04E-14
0.39	-3.09E-04	-0.00134666	-2.69E-04	8.12E-14	1.06E-13
0.4	-3.08E-04	-0.001166909	-2.53E-04	8.83E-14	5.76E-14
0.41	-2.27E-04	-0.001065612	-3.44E-04	8.40E-14	5.29E-14
0.42	-2.21E-04	-0.001069592	-4.39E-04	8.03E-14	4.62E-15
0.43	-2.82E-04	-1.00E-03	-5.19E-04	8.82E-14	6.04E-14
0.44	-3.61E-04	-0.001092961	-5.18E-04	8.30E-14	5.90E-14
0.45	-4.99E-04	-0.001244426	-4.83E-04	6.64E-14	6.32E-14
0.46	-5.33E-04	-0.001624439	-4.97E-04	7.48E-14	7.67E-14
0.47	-5.42E-04	-0.001971455	-6.05E-04	8.59E-14	6.04E-14
0.48	-4.68E-04	-0.002338797	-6.67E-04	8.20E-14	5.51E-14
0.49	-4.42E-04	-0.002716731	-6.62E-04	1.13E-14	3.48E-14
0.5	-5.07E-04	-0.002955359	-7.50E-04	9.31E-14	1.10E-13
0.51	-6.84E-04	-0.002964207	-7.62E-04	9.45E-14	6.32E-14
0.52	-8.65E-04	-0.003006149	-7.31E-04	7.48E-14	6.75E-14
0.53	-8.89E-04	-0.00286027	-7.51E-04	8.52E-14	8.10E-14
0.54	-9.22E-04	-0.002914879	-8.04E-04	9.48E-14	6.61E-14
0.55	-8.89E-04	-0.002831732	-8.48E-04	9.13E-14	6.54E-14
0.56	-9.28E-04	-0.002718741	-9.29E-04	1.92E-14	1.24E-14
0.57	-8.75E-04	-0.002571582	-9.61E-04	8.54E-14	1.10E-13
0.58	-0.00110736	-0.002514926	-9.73E-04	9.41E-14	6.25E-14
0.59	-0.001305491	-0.002605738	-0.001037911	7.27E-14	5.86E-14
0.6	-0.001471137	-0.002627226	-9.90E-04	8.34E-14	2.88E-14
0.61	-0.001538486	-0.002831911	-9.34E-04	9.41E-14	1.14E-13
0.62	-0.001547313	-0.002969964	-0.001008961	9.12E-14	5.54E-14
0.63	-0.001671129	-0.003006897	-0.00100771	8.41E-15	2.17E-14
0.64	-0.00197042	-0.002943026	-0.001084833	8.17E-14	8.17E-14
0.65	-0.00220693	-0.002844196	-0.00114053	9.12E-14	5.79E-14
0.66	-0.002265881	-0.002766443	-0.001201748	7.62E-14	3.16E-14
0.67	-0.002057388	-0.003039151	-0.001237362	6.66E-14	1.24E-14
0.68	-0.00216503	-0.003250566	-0.001299116	7.94E-14	8.60E-14
0.69	-0.002478796	-0.003560442	-0.001349321	8.59E-14	6.29E-14
0.7	-0.002825923	-0.003743077	-0.001294258	6.26E-14	1.88E-14
0.71	-0.002665678	-0.003997294	-0.001240239	7.91E-14	9.09E-14
0.72	-0.002547372	-0.004097164	-0.001258545	8.59E-14	7.85E-14
0.73	-0.002459048	-0.003938805	-0.001244819	8.10E-14	3.27E-14
0.74	-0.002844782	-0.003913174	-0.001257069	2.05E-15	4.09E-14
0.75	-0.003191346	-0.003842888	-0.001200922	8.28E-14	9.31E-14
0.76	-0.003215987	-0.00391685	-0.001192102	7.88E-14	8.49E-14
0.77	-0.002838185	-0.003760828	-0.001298682	5.56E-14	3.34E-14
0.78	-0.002670505	-0.003778641	-0.001284843	6.10E-14	3.73E-14
0.79	-0.00273254	-0.003607134	-0.001438759	7.63E-14	8.49E-14
0.8	-0.002739586	-0.003538925	-0.001646742	7.32E-14	3.34E-14
0.81	-0.002498145	-0.003357144	-0.00194877	1.51E-14	2.84E-14
0.82	-0.002357255	-0.003213254	-0.002264326	7.10E-14	9.45E-14
0.83	-0.002582996	-0.00327787	-0.002517772	7.90E-14	8.81E-14
0.84	-0.002884149	-0.003330742	-0.00270106	5.56E-14	3.84E-14
0.85	-0.003338415	-0.00352714	-0.002600087	6.19E-14	5.72E-14
0.86	-0.00345114	-0.003621884	-0.002416963	7.97E-14	7.53E-14
0.87	-0.003299906	-0.00401863	-0.002179749	7.97E-14	2.88E-14
0.88	-0.003390276	-0.004275424	-0.002089653	2.35E-15	6.25E-14
0.89	-0.003456269	-0.004478336	-0.001996066	7.09E-14	7.96E-14
0.9	-0.003558534	-0.004272588	-0.001967122	8.38E-14	7.11E-14
0.91	-0.003570177	-0.004098918	-0.001946644	8.29E-14	2.24E-14
0.92	-0.003429121	-0.003951959	-0.001924085	2.09E-14	2.91E-14
0.93	-0.003509515	-0.003998713	-0.001903266	7.50E-14	8.21E-14
0.94	-0.003621338	-0.004142541	-0.001994999	8.12E-14	7.25E-14
0.95	-0.003821409	-0.00433001	-0.002158276	2.05E-14	1.85E-14
0.96	-0.003594838	-0.004645505	-0.00252839	7.60E-14	7.82E-14
0.97	-0.003795204	-0.005050059	-0.002819	8.20E-14	7.74E-14
0.98	-0.00409975	-0.005043225	-0.003229934	8.05E-14	2.06E-14
0.99	-0.004207869	-0.005042151	-0.003513474	1.18E-14	5.47E-14
1	-0.004310246	-0.005105101	-0.003753885	7.46E-14	7.53E-14
1.01	-0.00415462	-0.005079388	-0.00397769	8.05E-14	7.89E-14
1.02	-0.004148316	-0.005232826	-0.003979693	2.45E-14	1.99E-14
1.03	-0.003753448	-0.005408452	-0.003878049	7.34E-14	1.60E-14
1.04	-0.003671221	-0.005489764	-0.003816666	7.97E-14	7.99E-14
1.05	-0.004180115	-0.005642033	-0.003743309	7.57E-14	8.53E-15
1.06	-0.004981953	-0.005818968	-0.003698318	4.12E-14	1.24E-14
1.07	-0.005309999	-0.006069505	-0.003541579	7.36E-14	6.47E-14
1.08	-0.005259119	-0.006235306	-0.003445567	8.09E-14	9.27E-14
1.09	-0.004639371	-0.006572868	-0.003459387	7.78E-14	-9.95E-15
1.1	-0.004384827	-0.006808818	-0.003482139	3.46E-14	6.89E-14
1.11	-0.004741967	-0.006743449	-0.003522332	8.64E-14	3.34E-14
1.12	-0.004802238	-0.00661003	-0.003578574	8.16E-14	-6.75E-15
1.13	-0.005291569	-0.006217593	-0.003763986	3.31E-14	5.90E-14
1.14	-0.005124398	-0.005930261	-0.003987649	7.66E-14	4.94E-14
1.15	-0.004884811	-0.005365684	-0.004183456	8.48E-14	6.32E-14
1.16	-0.004857089	-0.005101468	-0.004594089	7.83E-14	-4.97E-15
1.17	-0.004971653	-0.005003157	-0.004700072	4.25E-14	1.99E-14
1.18	-0.005139469	-0.004981566	-0.004867663	7.55E-14	5.90E-14
1.19	-0.00516945	-0.005098704	-0.004966017	7.80E-14	6.75E-14
1.2	-0.004678715	-0.005532828	-0.004896908	4.25E-14	1.42E-14
1.21	-0.004675972	-0.005804102	-0.004929358	7.02E-14	6.25E-14
1.22	-0.004912022	-0.006181707	-0.004893916	7.71E-14	4.94E-14
1.23	-0.004919155	-0.006428957	-0.004943693	7.10E-14	1.28E-14
1.24	-0.004641441	-0.006592652	-0.00505492	2.52E-14	8.21E-14
1.25	-0.004422867	-0.006720223	-0.005164152	7.19E-14	4.62E-14
1.26	-0.004369976	-0.006719161	-0.005386323	7.70E-14	5.36E-14
1.27	-0.004624776	-0.006790601	-0.005498061	2.52E-14	9.95E-15
1.28	-0.004762935	-0.006800327	-0.005504962	6.93E-14	4.33E-14
1.29	-0.004936474	-0.006888743	-0.005589554	7.62E-14	4.83E-14
1.3	-0.004797833	-0.007077414	-0.005645	7.33E-14	9.24E-15
1.31	-0.00496987	-0.00715959	-0.005798419	3.64E-14	2.59E-14
1.32	-0.005249305	-0.007057098	-0.005964354	6.93E-14	4.19E-14
1.33	-0.005931909	-0.00697111	-0.00622616	7.45E-14	4.90E-14
1.34	-0.005930115	-0.00663684	-0.006541406	7.77E-14	-2.91E-14
1.35	-0.00563441	-0.006512886	-0.00662678	2.62E-14	3.30E-14
1.36	-0.005730867	-0.006375097	-0.006777238	7.94E-14	3.16E-14
1.37	-0.005692575	-0.006314512	-0.006699874	8.45E-14	-1.60E-14
1.38	-0.0058608	-0.006384292	-0.006440967	2.62E-14	3.16E-14
1.39	-0.005955302	-0.00632462	-0.006285257	7.52E-14	3.94E-14
1.4	-0.006528591	-0.006440312	-0.005960742	7.73E-14	8.88E-15
1.41	-0.006688134	-0.006872832	-0.005740701	8.31E-14	-2.17E-14
1.42	-0.007083954	-0.007311025	-0.005459526	4.48E-14	-1.14E-14
1.43	-0.007406348	-0.007700767	-0.005470092	8.24E-14	3.34E-14
1.44	-0.007456555	-0.007949683	-0.005430092	9.11E-14	1.46E-14
1.45	-0.007900981	-0.007816142	-0.005721708	4.46E-14	-3.55E-15
1.46	-0.008495348	-0.007519923	-0.006031299	8.14E-14	2.88E-14
1.47	-0.008831135	-0.007285836	-0.006494242	8.95E-14	1.63E-14
1.48	-0.008931786	-0.007235713	-0.006790752	9.38E-14	-1.46E-14
1.49	-0.008971478	-0.007400588	-0.00708574	3.67E-14	3.09E-14
1.5	-0.008720551	-0.007853281	-0.007403105	8.39E-14	3.09E-14
1.51	-0.008604346	-0.00845099	-0.007709796	9.20E-14	1.78E-14
1.52	-0.009030082	-0.008960078	-0.008357964	3.72E-14	-1.46E-14
1.53	-0.009039458	-0.009627099	-0.008660203	8.17E-14	4.69E-14
1.54	-0.008702988	-0.010335031	-0.0092598	8.98E-14	1.92E-14
1.55	-0.008683998	-0.010879276	-0.009561726	9.19E-14	2.03E-14
1.56	-0.009028019	-0.01107244	-0.009780085	5.10E-14	-1.78E-15
1.57	-0.008838088	-0.011498359	-0.009791237	8.16E-14	-3.47E-04
1.58	-0.008753226	-0.011878278	-0.00973507	8.97E-14	-3.48E-04
1.59	-0.009127021	-0.012442986	-0.009802065	9.22E-14	2.77E-14
1.6	-0.009506781	-0.012484952	-0.0100073	8.25E-14	-3.66E-04
1.61	-0.010122136	-0.012164181	-0.01009493	9.06E-14	-3.62E-04
1.62	-0.010719003	-0.012285496	-0.010414033	9.29E-14	3.06E-14
1.63	-0.010977475	-0.012491025	-0.010778713	3.65E-14	4.94E-14
1.64	-0.011280099	-0.013286608	-0.011019275	7.94E-14	-3.38E-04
1.65	-0.012171228	-0.01443946	-0.011212359	8.75E-14	-7.03E-04
1.66	-0.013150834	-0.015577108	-0.011485664	9.00E-14	-3.87E-04
1.67	-0.013854531	-0.016560597	-0.01160353	3.95E-14	-3.55E-04
1.68	-0.014102434	-0.017255028	-0.011644106	8.52E-14	5.51E-14
1.69	-0.014137252	-0.01781069	-0.011662831	8.94E-14	3.27E-14
1.7	-0.014702024	-0.018051454	-0.01158993	3.33E-14	-3.31E-04
1.71	-0.01549694	-0.017774241	-0.011753367	7.88E-14	5.51E-14
1.72	-0.016212787	-0.017234747	-0.011779593	7.49E-14	-7.11E-04
1.73	-0.015761338	-0.01733785	-0.012167233	8.37E-14	-7.87E-04
1.74	-0.015414975	-0.01717965	-0.012589667	1.79E-14	-7.88E-04
1.75	-0.015808943	-0.018135853	-0.012918166	7.88E-14	-0.00106991
1.76	-0.016802317	-0.019672897	-0.013112018	7.62E-14	-7.18E-04
1.77	-0.017182986	-0.021308772	-0.013457124	1.79E-14	-7.02E-04
1.78	-0.016836375	-0.02297147	-0.013666088	7.99E-14	-3.64E-04
1.79	-0.016357597	-0.024400604	-0.013805013	7.62E-14	-7.19E-04
1.8	-0.01680881	-0.025677017	-0.014040292	8.47E-14	-0.001106985
1.81	-0.01818286	-0.026429941	-0.014435787	2.81E-14	-0.001469017
1.82	-0.019246629	-0.026723549	-0.014957468	7.99E-14	-0.001153255
1.83	-0.019724732	-0.026958707	-0.015270405	7.62E-14	-0.001205867
1.84	-0.020311074	-0.027590598	-0.015594529	8.47E-14	-0.001594143
1.85	-0.020475531	-0.029415824	-0.015616794	7.99E-14	-0.001970626
1.86	-0.020998807	-0.031462826	-0.015721462	7.62E-14	-0.002363993
1.87	-0.021946543	-0.033949552	-0.015515117	8.47E-14	-0.003033181
1.88	-0.022982472	-0.035306622	-0.015483696	2.42E-14	-0.003051844
1.89	-0.023060882	-0.035810277	-0.015680294	7.99E-14	-0.002747425
1.9	-0.022536763	-0.03561613	-0.016037143	7.62E-14	-0.001644666
1.91	-0.022592692	-0.035067052	-0.016855159	8.47E-14	-0.00254251
1.92	-0.023262398	-0.034432784	-0.017555841	1.65E-14	-0.001862262
1.93	-0.024133015	-0.034314898	-0.018303531	7.88E-14	-0.001535678
1.94	-0.024696023	-0.034457067	-0.018822849	8.43E-14	-0.001210587
1.95	-0.02481842	-0.034961669	-0.019448337	1.61E-14	-0.001952786
1.96	-0.025695475	-0.036058949	-0.019845065	7.98E-14	-0.002333686
1.97	-0.026533806	-0.038131988	-0.02038114	7.93E-14	-0.003068246
1.98	-0.027363272	-0.04039723	-0.021129891	8.54E-14	-0.003835522
1.99	-0.027842551	-0.042471369	-0.021740451	2.52E-14	-0.003863207
2	-0.028774162	-0.043569567	-0.022211171	8.21E-14	-0.003179198
2.01	-0.029422764	-0.04440396	-0.022791762	8.19E-14	-0.002485693
2.02	-0.028977352	-0.044431954	-0.022947043	2.58E-14	-0.003176309
2.03	-0.029181172	-0.044673418	-0.022890529	8.28E-14	-0.002870464
2.04	-0.029840666	-0.044441481	-0.022600655	8.19E-14	-0.002799104
2.05	-0.030659861	-0.043770954	-0.021986853	8.60E-14	-0.003593383
2.06	-0.031268153	-0.043395213	-0.021718344	1.29E-14	-0.003644463
2.07	-0.031268768	-0.043270511	-0.021138187	8.28E-14	-0.003289281
2.08	-0.031094103	-0.042991712	-0.021084255	8.32E-14	-0.002884081
2.09	-0.031830539	-0.042739202	-0.020865318	8.73E-14	-0.002854219
2.1	-0.032933962	-0.043574873	-0.020916584	8.41E-14	-0.00275276
2.11	-0.03386616	-0.045287041	-0.020767098	8.32E-14	-0.002692201
2.12	-0.034604128	-0.046500665	-0.020755858	8.78E-14	-0.002610463
2.13	-0.035786796	-0.048167882	-0.020731441	2.75E-14	-0.002728228
2.14	-0.036016955	-0.0484982	-0.020747883	8.45E-14	-0.003298386
2.15	-0.036017178	-0.047926003	-0.020778091	8.37E-14	-0.004025122
2.16	-0.036833716	-0.047064692	-0.021028645	8.85E-14	-0.003994617
2.17	-0.038319301	-0.046620716	-0.021674741	1.23E-14	-0.004826665
2.18	-0.039429383	-0.04691937	-0.02210996	8.38E-14	-0.005407646
2.19	-0.039998372	-0.046858438	-0.022973147	7.67E-14	-0.00737078
2.2	-0.039233322	-0.046613482	-0.02391097	8.35E-15	-0.008278057
2.21	-0.038831845	-0.045961642	-0.02495788	7.45E-14	-0.007630598
2.22	-0.038901185	-0.045814177	-0.025739278	7.69E-14	-0.008044215
2.23	-0.039835548	-0.046333466	-0.026499856	6.48E-14	-0.008932936
2.24	-0.04115868	-0.046225943	-0.02726944	9.82E-15	-0.009508528
2.25	-0.042260861	-0.045711716	-0.027636579	6.52E-14	-0.01030663
2.26	-0.042972275	-0.045004775	-0.028282367	7.24E-14	-0.010737107
2.27	-0.043085909	-0.043428686	-0.028478744	1.29E-14	-0.009831915
2.28	-0.043387059	-0.041870549	-0.028532735	7.94E-14	-0.009856781
2.29	-0.042886237	-0.040592993	-0.028735032	7.39E-14	-0.009995056
2.3	-0.042777623	-0.039084529	-0.028839642	7.68E-14	-0.010211666
2.31	-0.043452634	-0.038076276	-0.028696464	3.61E-15	-0.009329496
2.32	-0.046381458	-0.037558753	-0.028643163	7.86E-14	-0.008521544
2.33	-0.050043257	-0.037661662	-0.028521745	7.34E-14	-0.010019262
2.34	-0.052691205	-0.037304522	-0.028659469	7.67E-14	-0.010500992
2.35	-0.0542227	-0.037862516	-0.028797049	7.94E-14	-0.009299612
2.36	-0.054347126	-0.039276645	-0.028776681	7.38E-14	-0.010482129
2.37	-0.054069553	-0.040914296	-0.029233174	7.81E-14	-0.011166858
2.38	-0.05314567	-0.04284234	-0.029411112	1.43E-14	-0.009849228
2.39	-0.052387932	-0.044147945	-0.029952306	7.94E-14	-0.011063365
2.4	-0.052311432	-0.044925332	-0.030908829	7.38E-14	-0.011665164
2.41	-0.053361756	-0.044880263	-0.031742829	8.30E-14	-0.012119999
2.42	-0.053601737	-0.04435236	-0.032503243	3.59E-15	-0.012051289
2.43	-0.053137761	-0.043858979	-0.033152087	8.06E-14	-0.012630402
2.44	-0.05162557	-0.043239425	-0.033544764	8.30E-14	-0.010881817
2.45	-0.051311997	-0.043291987	-0.033779446	3.59E-15	-0.01067675
2.46	-0.052584613	-0.044304144	-0.033874174	8.06E-14	-0.010862167
2.47	-0.053647654	-0.045385105	-0.033951578	6.80E-14	-0.010168785
2.48	-0.054491692	-0.046400884	-0.034187744	8.06E-14	-0.009631573
2.49	-0.055603836	-0.046819728	-0.0348547	9.85E-15	-0.010833637
2.5	-0.056068299	-0.04658733	-0.035532066	7.91E-14	-0.012438015
2.51	-0.05588545	-0.045585894	-0.036692327	6.96E-14	-0.014744091
2.52	-0.055890867	-0.045443202	-0.037544031	1.14E-14	-0.015481616
2.53	-0.054616527	-0.046217261	-0.038319776	8.44E-14	-0.015959299
2.54	-0.053740509	-0.046483176	-0.038881171	6.96E-14	-0.01548659
2.55	-0.054287566	-0.046413888	-0.039184501	8.13E-14	-0.01492154
2.56	-0.054783852	-0.046456532	-0.039119406	4.75E-15	-0.016522994
2.57	-0.054839046	-0.046161242	-0.039161564	8.44E-14	-0.018448895
2.58	-0.054875288	-0.046518367	-0.039259437	6.96E-14	-0.019207644
2.59	-0.055335453	-0.047406223	-0.039552696	8.13E-14	-0.019784606
2.6	-0.055495028	-0.048241152	-0.040083622	8.44E-14	-0.01917545
2.61	-0.055556675	-0.048307091	-0.041231751	6.96E-14	-0.018255571
2.62	-0.055463377	-0.048577626	-0.042406707	8.13E-14	-0.018873259
2.63	-0.05423831	-0.049175193	-0.043955601	1.14E-14	-0.019159994
2.64	-0.053268217	-0.049411384	-0.045281905	8.44E-14	-0.02189841
2.65	-0.052591943	-0.049280896	-0.046729401	8.41E-14	-0.024522324
2.66	-0.052258452	-0.049426101	-0.048041919	9.51E-14	-0.024535176
2.67	-0.052369959	-0.049864744	-0.049241316	1.26E-14	-0.025358287
2.68	-0.053494117	-0.050378264	-0.05014776	9.16E-14	-0.028009883
2.69	-0.053863636	-0.051391557	-0.051133912	8.98E-14	-0.027836498
2.7	-0.053608875	-0.052424785	-0.052147016	1.41E-14	-0.03006877
2.71	-0.054385015	-0.053953661	-0.052732186	9.20E-14	-0.029482842
2.72	-0.055373579	-0.054225196	-0.053144243	8.30E-14	-0.028303652
2.73	-0.056555021	-0.054463718	-0.053223564	8.94E-14	-0.029126721
2.74	-0.057622128	-0.055298827	-0.053302713	2.39E-14	-0.028518545
2.75	-0.058087521	-0.056324926	-0.053567365	8.94E-14	-0.02805376
2.76	-0.057457743	-0.057825048	-0.053662968	8.16E-14	-0.030369341
2.77	-0.056570512	-0.058963782	-0.053986619	1.40E-14	-0.032261911
2.78	-0.054928388	-0.059817813	-0.054297449	8.82E-14	-0.032863956
2.79	-0.054812038	-0.05999094	-0.054261897	8.58E-14	-0.03633525
2.8	-0.056547609	-0.059714404	-0.054418534	9.31E-14	-0.038646411
2.81	-0.058008479	-0.059642178	-0.054704714	-1.30E-04	-0.039413612
2.82	-0.059088285	-0.058950354	-0.055160054	-1.29E-04	-0.043088846
2.83	-0.060369614	-0.059187123	-0.056136183	-1.27E-04	-0.041295051
2.84	-0.061487773	-0.060904117	-0.057979884	-1.29E-04	-0.043556226
2.85	-0.062596609	-0.063404408	-0.06089376	-3.91E-04	-0.046438499
2.86	-0.064512499	-0.065461151	-0.064131799	-7.68E-04	-0.051788788
2.87	-0.066537611	-0.068083407	-0.067426127	-7.66E-04	-0.05481108
2.88	-0.067530312	-0.071144664	-0.069752926	-2.60E-04	-0.053032659
2.89	-0.067910581	-0.074222307	-0.071223604	-3.83E-04	-0.051165361
2.9	-0.068513976	-0.077204216	-0.071812614	-3.96E-04	-0.050909619
2.91	-0.069819615	-0.080245973	-0.071907094	-7.76E-04	-0.051131443
2.92	-0.070201664	-0.082862609	-0.07234158	-0.001164638	-0.050620781
2.93	-0.069906303	-0.085630352	-0.073608417	-0.001290921	-0.051355005
2.94	-0.068805124	-0.087798745	-0.075468958	-0.001684277	-0.05226412
2.95	-0.067715952	-0.090544889	-0.077179467	-0.001739667	-0.054506537
2.96	-0.068234639	-0.091548484	-0.078416763	-0.00161972	-0.055464936
2.97	-0.070473025	-0.091385964	-0.07840298	-0.001562685	-0.05455577
2.98	-0.074963921	-0.091091893	-0.078057624	-0.001556467	-0.056630124
2.99	-0.080580614	-0.09122644	-0.077831519	-0.001882473	-0.061481462
3	-0.08489062	-0.091955368	-0.07797697	-0.002336845	-0.063307301
3.01	-0.085877987	-0.093043091	-0.07892305	-0.003451417	-0.065686109
3.02	-0.084978954	-0.095012765	-0.08143425	-0.003667059	-0.06890299
3.03	-0.084310375	-0.09738712	-0.084634798	-0.004264558	-0.071321901
3.04	-0.085950267	-0.100476525	-0.087898734	-0.005065496	-0.074158878
3.05	-0.088446952	-0.102566309	-0.090206031	-0.00488266	-0.07680821
3.06	-0.089742351	-0.103779459	-0.091939884	-0.004896693	-0.077123734
3.07	-0.090381216	-0.103441718	-0.092372477	-0.004978557	-0.07682424
3.08	-0.08959714	-0.102806902	-0.092742693	-0.006084776	-0.079608499
3.09	-0.087436317	-0.101661344	-0.094051013	-0.007480034	-0.083541575
3.1	-0.088447932	-0.100699259	-0.095426129	-0.008455057	-0.089751551
3.11	-0.093610679	-0.100061219	-0.096982483	-0.009854595	-0.099009921
3.12	-0.100099636	-0.100127552	-0.097933954	-0.010820234	-0.103708812
3.13	-0.105810392	-0.100948541	-0.09779567	-0.012074488	-0.105194844
3.14	-0.105315838	-0.10102578	-0.097872162	-0.013131566	-0.102638323
3.15	-0.101824704	-0.102688516	-0.097646873	-0.015442474	-0.092882243
3.16	-0.098749101	-0.106145678	-0.097313521	-0.016150269	-0.09477514
3.17	-0.098690819	-0.109647478	-0.097762636	-0.017324789	-0.099056804
3.18	-0.1031098	-0.114036805	-0.09825801	-0.01894114	-0.101045826
3.19	-0.1086462	-0.118412284	-0.09960782	-0.019794451	-0.099709261
3.2	-0.112585693	-0.122078935	-0.101323139	-0.019527955	-0.099794776
3.21	-0.115245444	-0.125048118	-0.103081133	-0.019588961	-0.094501704
3.22	-0.11661743	-0.126546222	-0.104301455	-0.01896283	-0.100016963
3.23	-0.116382135	-0.128923032	-0.105269963	-0.017617822	-0.110781041
3.24	-0.116387132	-0.130111679	-0.105796741	-0.017107631	-0.114964521
3.25	-0.118298109	-0.131112644	-0.105827216	-0.016764102	-0.121318178
3.26	-0.121681665	-0.131709379	-0.106676361	-0.016324909	-0.126709565
3.27	-0.124310393	-0.131861253	-0.107740765	-0.016896299	-0.127691108
3.28	-0.126199421	-0.131863683	-0.108171077	-0.017816105	-0.124755528
3.29	-0.130125975	-0.132330793	-0.10749676	-0.018905741	-0.12563063
3.3	-0.134705529	-0.134418849	-0.106393542	-0.019567446	-0.131993052
3.31	-0.138484786	-0.13858958	-0.105355874	-0.0200367	-0.140273922
3.32	-0.141930048	-0.142993231	-0.104901777	-0.020436937	-0.14345123
3.33	-0.142984531	-0.15031537	-0.106443025	-0.019964282	-0.146746647
3.34	-0.141579984	-0.158751365	-0.109790686	-0.020686991	-0.15914189
3.35	-0.142025988	-0.167156873	-0.113491654	-0.022221097	-0.16256956
3.36	-0.146023295	-0.176370214	-0.116769966	-0.024432779	-0.160007802
3.37	-0.151267033	-0.183828677	-0.119210289	-0.02695712	-0.162181749
3.38	-0.156977193	-0.190446213	-0.120670289	-0.029001731	-0.165203391
3.39	-0.161636769	-0.196320505	-0.121036469	-0.030986336	-0.162669111
3.4	-0.164121808	-0.201224338	-0.120821193	-0.033203028	-0.164427703
3.41	-0.166403142	-0.205375614	-0.120682289	-0.035396274	-0.171619929
3.42	-0.16836717	-0.208565556	-0.122040698	-0.037057164	-0.178070774
3.43	-0.170600527	-0.211265389	-0.123420404	-0.03784227	-0.17959303
3.44	-0.172682538	-0.212524333	-0.125176329	-0.038653615	-0.178143525
3.45	-0.174223634	-0.211688391	-0.126301143	-0.039728431	-0.173447086
3.46	-0.177003941	-0.211278939	-0.125699314	-0.041099704	-0.173661903
3.47	-0.179665955	-0.212373213	-0.123777111	-0.042843632	-0.188979429
3.48	-0.182888081	-0.213557383	-0.123096453	-0.04448828	-0.193416098
3.49	-0.186054771	-0.214967585	-0.12314437	-0.045292501	-0.196437744
3.5	-0.187184781	-0.217284597	-0.125376295	-0.045256976	-0.198036115
3.51	-0.187929984	-0.221860118	-0.128940623	-0.044876659	-0.19713434
3.52	-0.18764453	-0.226851593	-0.133449314	-0.042709164	-0.193288635
3.53	-0.18534429	-0.230373085	-0.137390258	-0.041667803	-0.195554601
3.54	-0.184454575	-0.232479257	-0.140492388	-0.041174098	-0.202008957
3.55	-0.186914736	-0.232712743	-0.142696061	-0.039967579	-0.214375968
3.56	-0.193082322	-0.23406524	-0.143828331	-0.040868339	-0.21792495
3.57	-0.199340505	-0.234523279	-0.144177534	-0.042228423	-0.215158125
3.58	-0.199686309	-0.236504657	-0.145094525	-0.043551895	-0.217978976
3.59	-0.196534974	-0.239755752	-0.145863762	-0.044696397	-0.219486037
3.6	-0.195541278	-0.241050143	-0.147069828	-0.045055517	-0.220045216
3.61	-0.195425225	-0.239791427	-0.148199686	-0.047000674	-0.22202537
3.62	-0.197930325	-0.238564616	-0.149083923	-0.04815691	-0.225725734
3.63	-0.2004389	-0.238538672	-0.148802325	-0.049213121	-0.224404058
3.64	-0.200218876	-0.237620576	-0.147327332	-0.050125208	-0.215466201
3.65	-0.198583327	-0.236631638	-0.146708606	-0.051501522	-0.209980511
3.66	-0.196261455	-0.235525829	-0.146040189	-0.052465261	-0.208749586
3.67	-0.194687991	-0.235943426	-0.147318139	-0.053491138	-0.208819913
3.68	-0.19997654	-0.238031147	-0.151611059	-0.053633461	-0.208268067
3.69	-0.210635852	-0.240850106	-0.156298587	-0.053675295	-0.217071519
3.7	-0.217471466	-0.243515849	-0.161189212	-0.053353576	-0.224020367
3.71	-0.218254522	-0.249020915	-0.165728035	-0.054308687	-0.223659464
3.72	-0.218772957	-0.256405459	-0.168327116	-0.053100928	-0.224585428
3.73	-0.219074217	-0.264603991	-0.169162569	-0.052565047	-0.225907627
3.74	-0.223253197	-0.270855434	-0.16922252	-0.052647957	-0.226779635
3.75	-0.229652801	-0.275431579	-0.169479329	-0.053022295	-0.224105403
3.76	-0.23003079	-0.276251369	-0.170982157	-0.054687257	-0.227704503
3.77	-0.226670216	-0.271682671	-0.173815895	-0.056488104	-0.231684044
3.78	-0.222876502	-0.267172526	-0.176344712	-0.057974534	-0.236156264
3.79	-0.219804445	-0.262885706	-0.17737087	-0.060482878	-0.239461202
3.8	-0.221082096	-0.262376128	-0.17810142	-0.06235462	-0.236789081
3.81	-0.224343717	-0.265922186	-0.178454076	-0.065159195	-0.239063104
3.82	-0.22963534	-0.273393205	-0.179175988	-0.065175153	-0.244708801
3.83	-0.238497853	-0.28185819	-0.182272302	-0.065575313	-0.24824428
3.84	-0.246025872	-0.288822019	-0.187484831	-0.064014741	-0.250288168
3.85	-0.244331085	-0.293550238	-0.192688014	-0.064209594	-0.253592762
3.86	-0.23750424	-0.291229418	-0.197420976	-0.063659438	-0.25563265
3.87	-0.236044253	-0.282458098	-0.199183272	-0.064157667	-0.262747271
3.88	-0.239898268	-0.269345441	-0.199157539	-0.065925008	-0.268235682
3.89	-0.244346305	-0.255213596	-0.197410992	-0.066733836	-0.272073541
3.9	-0.244704132	-0.246970063	-0.195031892	-0.068598632	-0.281866227
3.91	-0.239423922	-0.246383193	-0.194355069	-0.06959296	-0.289669371
3.92	-0.235886181	-0.248684707	-0.194424934	-0.070710632	-0.292823705
3.93	-0.235649729	-0.256795874	-0.196596528	-0.072038445	-0.29772373
3.94	-0.239141015	-0.266437047	-0.200279077	-0.072628431	-0.297017626
3.95	-0.240466489	-0.275191025	-0.204315941	-0.073821707	-0.294306747
3.96	-0.240556901	-0.282043445	-0.208891733	-0.074394293	-0.297025747
3.97	-0.238745523	-0.284795897	-0.214080247	-0.072954022	-0.299731203
3.98	-0.238912168	-0.283069486	-0.219403832	-0.071862704	-0.308966338
3.99	-0.241510547	-0.279597991	-0.225505178	-0.069070662	-0.321776461
4	-0.246195254	-0.272768859	-0.232842122	-0.067336224	-0.32813553
4.01	-0.249994762	-0.263806213	-0.241267678	-0.066511131	-0.338593373
4.02	-0.251469361	-0.255376807	-0.248847772	-0.067102599	-0.347874114
4.03	-0.247576847	-0.249954759	-0.255950159	-0.06900532	-0.342027679
4.04	-0.239198288	-0.248075378	-0.260399093	-0.072280691	-0.334311544
4.05	-0.235070279	-0.248902491	-0.260095223	-0.074733489	-0.333894456
4.06	-0.236736376	-0.25091351	-0.257771271	-0.077006974	-0.343148084
4.07	-0.241003852	-0.252759343	-0.254989668	-0.077833221	-0.355677739
4.08	-0.248064908	-0.255132026	-0.252837388	-0.078774821	-0.362542899
4.09	-0.255333148	-0.257922614	-0.25164786	-0.080895121	-0.367988298
4.1	-0.259191394	-0.264059215	-0.251391735	-0.083547822	-0.368009937
4.11	-0.255931377	-0.27602339	-0.251968552	-0.088856099	-0.368558615
4.12	-0.251886958	-0.291745281	-0.253736384	-0.092990623	-0.377760458
4.13	-0.254221538	-0.31039539	-0.256324337	-0.095723659	-0.386276477
4.14	-0.260807067	-0.329772125	-0.259362721	-0.096267374	-0.391727342
4.15	-0.268439449	-0.344079884	-0.26165881	-0.095645739	-0.402745684
4.16	-0.270040032	-0.353225575	-0.265550479	-0.094095452	-0.43196557
4.17	-0.267015122	-0.35537726	-0.270265392	-0.093581557	-0.447580977
4.18	-0.264968574	-0.353573623	-0.274358037	-0.093006102	-0.444858057
4.19	-0.270073543	-0.350135318	-0.279667524	-0.093030061	-0.444597788
4.2	-0.28229204	-0.341991987	-0.285414231	-0.09269287	-0.456432892
4.21	-0.29307383	-0.332166259	-0.289843081	-0.093866712	-0.470886677
4.22	-0.298405045	-0.325372923	-0.292503702	-0.09720337	-0.484765758
4.23	-0.300436448	-0.323708054	-0.295115016	-0.10228438	-0.489417254
4.24	-0.301961964	-0.33189641	-0.29798844	-0.107219066	-0.485038066
4.25	-0.305079406	-0.342968804	-0.302197808	-0.112317781	-0.491297617
4.26	-0.305479678	-0.35435108	-0.308326884	-0.117674129	-0.499877209
4.27	-0.303496936	-0.362967815	-0.315525904	-0.12207643	-0.515271986
4.28	-0.304200688	-0.370738319	-0.323602758	-0.125693549	-0.534584693
4.29	-0.30947085	-0.379801051	-0.332523432	-0.128192076	-0.559506391
4.3	-0.318763882	-0.388721392	-0.338181088	-0.131808004	-0.578968786
4.31	-0.328865229	-0.403940661	-0.341403145	-0.135635821	-0.582162411
4.32	-0.333315366	-0.420284581	-0.343368437	-0.139155254	-0.576550441
4.33	-0.331687827	-0.439884244	-0.344122332	-0.143920947	-0.566274201
4.34	-0.324450825	-0.459684305	-0.345881312	-0.147298751	-0.556801088
4.35	-0.318677645	-0.475238543	-0.348962837	-0.149106276	-0.572267648
4.36	-0.318561823	-0.484643604	-0.355034609	-0.148514908	-0.590270764
4.37	-0.325385137	-0.489424376	-0.361569701	-0.145476293	-0.602248661
4.38	-0.333268856	-0.490155898	-0.36633235	-0.143270427	-0.613722884
4.39	-0.340595208	-0.493353567	-0.370045403	-0.141090342	-0.639304008
4.4	-0.349395437	-0.49750909	-0.372244956	-0.141878041	-0.671857275
4.41	-0.355951657	-0.503259225	-0.37521082	-0.142220164	-0.68922548
4.42	-0.362826356	-0.512096013	-0.380705188	-0.145963058	-0.714528651
4.43	-0.367395284	-0.523522831	-0.388346349	-0.151870915	-0.766084284
4.44	-0.367596974	-0.540096952	-0.397681892	-0.158086185	-0.81660394
4.45	-0.366125942	-0.553110773	-0.407126877	-0.166729023	-0.823159195
4.46	-0.364709364	-0.562949615	-0.415910684	-0.174349239	-0.834843651
4.47	-0.365572865	-0.573626416	-0.422792992	-0.181871433	-0.844310964
4.48	-0.369405283	-0.580384416	-0.427646551	-0.187640159	-0.838263145
4.49	-0.375052332	-0.582701372	-0.429890549	-0.193907213	-0.843948358
4.5	-0.380079539	-0.581601789	-0.427632626	-0.199455569	-0.859656505
4.51	-0.385046244	-0.579663934	-0.423789887	-0.207605549	-0.872128226
4.52	-0.391874832	-0.584553101	-0.420100361	-0.21776285	-0.867880094
4.53	-0.404763644	-0.592995074	-0.417747585	-0.229953233	-0.866476377
4.54	-0.416980208	-0.603283345	-0.417309643	-0.241048619	-0.898399165
4.55	-0.421039754	-0.613509088	-0.416311333	-0.25396422	-0.942020364
4.56	-0.413831826	-0.630351669	-0.41569595	-0.261447033	-0.963966967
4.57	-0.406205156	-0.650080293	-0.415853256	-0.26322682	-0.971462226
4.58	-0.413529834	-0.664691739	-0.41555018	-0.258458707	-1.002526327
4.59	-0.433181683	-0.683650964	-0.416021824	-0.251919796	-1.04267007
4.6	-0.449924763	-0.705445262	-0.41983058	-0.244552899	-1.084224062
4.61	-0.459357097	-0.726209605	-0.42679227	-0.244351858	-1.122324059
4.62	-0.456125036	-0.740640327	-0.435632373	-0.247214936	-1.132121569
4.63	-0.455172874	-0.740869684	-0.443146236	-0.256018613	-1.125574481
4.64	-0.467865702	-0.739030545	-0.44868119	-0.268731619	-1.136768604
4.65	-0.488518881	-0.736368339	-0.454022394	-0.280003273	-1.13488016
4.66	-0.502992082	-0.727375613	-0.456232414	-0.291206654	-1.132344515
4.67	-0.509214218	-0.717390459	-0.457305289	-0.300606497	-1.161332939
4.68	-0.503922631	-0.707549455	-0.458685446	-0.303749427	-1.196311464
4.69	-0.500285504	-0.706932725	-0.462854594	-0.30337351	-1.222249237
4.7	-0.520281595	-0.721375613	-0.468709643	-0.302015023	-1.231963659
4.71	-0.543879121	-0.747063226	-0.475827038	-0.300708382	-1.218212732
4.72	-0.556036577	-0.769918134	-0.483736111	-0.298423832	-1.210484103
4.73	-0.556955967	-0.785753268	-0.488967228	-0.299429947	-1.202529853
4.74	-0.546776198	-0.793281049	-0.492979731	-0.30380849	-1.180224252
4.75	-0.541657107	-0.794786706	-0.495195479	-0.307835883	-1.182713677
4.76	-0.551790014	-0.792861011	-0.495204768	-0.314567203	-1.237544987
4.77	-0.56698368	-0.798340082	-0.497379081	-0.317782853	-1.297435813
4.78	-0.581294545	-0.8091851	-0.50110447	-0.321917901	-1.333824994
4.79	-0.588920582	-0.822513779	-0.506534425	-0.322680203	-1.33195578
4.8	-0.596991071	-0.833309745	-0.514861378	-0.324931749	-1.323952554
4.81	-0.605956413	-0.835378351	-0.524161382	-0.329472145	-1.332225772
4.82	-0.613434893	-0.837610848	-0.533880241	-0.330712003	-1.353556704
4.83	-0.621220968	-0.838678474	-0.53882818	-0.33809621	-1.376127256
4.84	-0.625292101	-0.847291048	-0.541923182	-0.344750017	-1.381840883
4.85	-0.632598654	-0.865740705	-0.541442026	-0.354318797	-1.36643306
4.86	-0.63580558	-0.890703872	-0.539657302	-0.361903988	-1.324937223
4.87	-0.634625148	-0.922243317	-0.538151872	-0.369422529	-1.305807543
4.88	-0.631796363	-0.957504204	-0.537653725	-0.375022902	-1.33729635
4.89	-0.628523356	-0.979165594	-0.540088555	-0.379445226	-1.337321183
4.9	-0.636789506	-0.982800179	-0.537838827	-0.382837843	-1.294855283
4.91	-0.654547125	-0.964827544	-0.531569821	-0.387363042	-1.290246773
4.92	-0.67284405	-0.93870188	-0.522998176	-0.392458526	-1.321167161
4.93	-0.692688811	-0.909649468	-0.513391846	-0.399790002	-1.364743707
4.94	-0.706469662	-0.879667996	-0.505845067	-0.406124349	-1.387150411
4.95	-0.715104479	-0.866802804	-0.502776115	-0.410621622	-1.394121031
4.96	-0.726053072	-0.870941309	-0.504170776	-0.416999393	-1.396672902
4.97	-0.733313502	-0.897505698	-0.511307359	-0.419687924	-1.391275958
4.98	-0.739579735	-0.933990494	-0.521895898	-0.42033993	-1.369412081
4.99	-0.728272637	-0.972042369	-0.533152404	-0.421409623	-1.373886974
5	-0.713452372	-1.004231119	-0.543905755	-0.422148738	-1.426575941
5.01	-0.718784687	-1.020421824	-0.554717616	-0.424451409	-1.493144557
5.02	-0.732737884	-1.019871683	-0.5633557	-0.428096747	-1.532296027
5.03	-0.738005041	-1.001693482	-0.569302072	-0.428858076	-1.52756881
5.04	-0.731897556	-0.973115912	-0.574294704	-0.428793659	-1.524283158
5.05	-0.736315148	-0.943976064	-0.581933437	-0.428106056	-1.562345815
5.06	-0.748910129	-0.924878216	-0.59200814	-0.427301143	-1.582777823
5.07	-0.756130736	-0.922084682	-0.602644482	-0.420978016	-1.580789793
5.08	-0.765899038	-0.940181888	-0.613059425	-0.415088954	-1.569043713
5.09	-0.7746652	-0.977427748	-0.621970145	-0.408015621	-1.591695499
5.1	-0.799702466	-1.016494946	-0.629405841	-0.404961795	-1.643981409
5.11	-0.831280079	-1.036990172	-0.635634445	-0.404679926	-1.635614756
5.12	-0.849206399	-1.039808509	-0.64094585	-0.412182879	-1.629798015
5.13	-0.840752503	-1.044569166	-0.647427032	-0.425995562	-1.652915735
5.14	-0.820286203	-1.047189032	-0.652822885	-0.442005849	-1.694523404
5.15	-0.811992921	-1.05178502	-0.657747021	-0.46006521	-1.757394021
5.16	-0.820771561	-1.056697677	-0.660544048	-0.472370684	-1.802678571
5.17	-0.830429315	-1.057537801	-0.663638022	-0.482474177	-1.817036445
5.18	-0.830061911	-1.051280549	-0.665521492	-0.486881018	-1.841577688
5.19	-0.82927301	-1.046385329	-0.664302131	-0.490393262	-1.867157315
5.2	-0.834666927	-1.047703813	-0.665603502	-0.498101313	-1.891280232
5.21	-0.843049274	-1.058687093	-0.666645591	-0.505043128	-1.945038466
5.22	-0.854329566	-1.067876747	-0.670797179	-0.511862494	-1.97943567
5.23	-0.864934277	-1.079321648	-0.681772444	-0.518130205	-1.974013558
5.24	-0.868738063	-1.091462972	-0.694438852	-0.523002214	-1.964704283
5.25	-0.871484326	-1.103098233	-0.708050957	-0.525936164	-1.980557051
5.26	-0.865558537	-1.108017832	-0.720111643	-0.528036327	-2.015031024
5.27	-0.86887961	-1.103040224	-0.729251596	-0.531999431	-2.040907487
5.28	-0.881298457	-1.084417289	-0.734044403	-0.534343811	-2.069139487
5.29	-0.883617072	-1.055057171	-0.736817054	-0.538284467	-2.097912109
5.3	-0.882762056	-1.032008115	-0.744904214	-0.542929265	-2.132750412
5.31	-0.876891573	-1.020688552	-0.757487199	-0.550787243	-2.145711057
5.32	-0.863787093	-1.024095178	-0.774072403	-0.558835238	-2.12437976
5.33	-0.855324569	-1.046489598	-0.793894184	-0.571151104	-2.120361573
5.34	-0.84469325	-1.075012657	-0.812988717	-0.581216186	-2.151058113
5.35	-0.837543854	-1.103943458	-0.827185206	-0.590912455	-2.171500654
5.36	-0.843825605	-1.129472909	-0.83425755	-0.595057164	-2.171290978
5.37	-0.859902646	-1.155778136	-0.839946696	-0.597460512	-2.187852269
5.38	-0.882186424	-1.183391089	-0.844620596	-0.593573396	-2.234247821
5.39	-0.895003524	-1.204694159	-0.846135578	-0.591247926	-2.305694665
5.4	-0.892874824	-1.206218022	-0.853261555	-0.591327903	-2.391464005
5.41	-0.897334134	-1.199199039	-0.862265455	-0.592898413	-2.417837345
5.42	-0.903873397	-1.189530248	-0.870846626	-0.596824728	-2.388083183
5.43	-0.921534325	-1.170448834	-0.882524995	-0.601730518	-2.350955428
5.44	-0.942171907	-1.146121125	-0.894270367	-0.607172256	-2.344737553
5.45	-0.954561316	-1.126793257	-0.90577396	-0.614851619	-2.369035439
5.46	-0.96599053	-1.104925054	-0.919371043	-0.620963776	-2.396005105
5.47	-0.971596663	-1.089905556	-0.933511089	-0.632205748	-2.396500749
5.48	-0.981950687	-1.076247935	-0.950714465	-0.652829555	-2.390005356
5.49	-0.991542015	-1.074579389	-0.971790358	-0.67179819	-2.432302571
5.5	-1.009327355	-1.076416951	-0.997705221	-0.693106294	-2.507972312
5.51	-1.018000591	-1.087926862	-1.026851871	-0.716080089	-2.525245162
5.52	-1.005869861	-1.107432706	-1.060413117	-0.730941677	-2.51444199
5.53	-0.986251285	-1.130246711	-1.088895023	-0.737133211	-2.497738176
5.54	-0.967620528	-1.149482951	-1.110826468	-0.740363899	-2.498035722
5.55	-0.978830554	-1.171953071	-1.126479273	-0.738586548	-2.520720592
5.56	-1.004026279	-1.188120554	-1.133652571	-0.738587776	-2.550408099
5.57	-1.006896205	-1.198765638	-1.13434422	-0.741900482	-2.61142468
5.58	-0.997381143	-1.202171016	-1.133478991	-0.750371752	-2.667528667
5.59	-0.997882725	-1.206727374	-1.136198148	-0.762384775	-2.717545513
5.6	-1.005490515	-1.210364986	-1.139426799	-0.778041202	-2.791560115
5.61	-1.025800484	-1.21872877	-1.14876835	-0.801327474	-2.925313925
5.62	-1.03583434	-1.237473599	-1.157813808	-0.820539768	-3.081538726
5.63	-1.037131303	-1.259105981	-1.169370118	-0.836505938	-3.175547462
5.64	-1.034977498	-1.277361555	-1.179873936	-0.848643259	-3.218647702
5.65	-1.049833988	-1.291068459	-1.192566685	-0.858582101	-3.233815987
5.66	-1.071800054	-1.308649766	-1.205808192	-0.862847051	-3.223048154
5.67	-1.094363583	-1.320997435	-1.220805689	-0.86377529	-3.289480344
5.68	-1.11962781	-1.331129842	-1.242684571	-0.867964716	-3.38085467
5.69	-1.145738636	-1.350581707	-1.271609941	-0.868809174	-3.407755651
5.7	-1.176052331	-1.387997939	-1.298400588	-0.875169192	-3.417756229
5.71	-1.183860547	-1.426675704	-1.321715585	-0.881411804	-3.468118326
5.72	-1.174168876	-1.468550717	-1.340303925	-0.89413441	-3.506547937
5.73	-1.173378779	-1.514764623	-1.349948344	-0.911949358	-3.605099715
5.74	-1.185259032	-1.564050832	-1.350950786	-0.935407028	-3.728949659
5.75	-1.195750159	-1.622305009	-1.348409554	-0.959913474	-3.798862256
5.76	-1.214622863	-1.688809585	-1.345268272	-0.991988281	-3.847314923
5.77	-1.236910465	-1.737066008	-1.345686612	-1.020774615	-3.935818662
5.78	-1.260829752	-1.759552402	-1.342801725	-1.046769496	-4.007035954
5.79	-1.292656131	-1.771409945	-1.343714729	-1.067668568	-3.994829681
5.8	-1.314426735	-1.7643683	-1.347862933	-1.084114915	-3.972046781
5.81	-1.327913851	-1.741851553	-1.350176836	-1.093108879	-3.986999733
5.82	-1.318784125	-1.694719871	-1.349493171	-1.09929759	-3.994345538
5.83	-1.303832687	-1.652635338	-1.34970213	-1.103671037	-4.011699247
5.84	-1.312845853	-1.629475839	-1.349335273	-1.101836972	-4.178416244
5.85	-1.358676795	-1.641706927	-1.350740213	-1.102156003	-4.423946129
5.86	-1.415178877	-1.675112447	-1.354433817	-1.109979327	-4.529201835
5.87	-1.4518284	-1.735951756	-1.354036741	-1.121174151	-4.527493904
5.88	-1.474606272	-1.814857809	-1.351728206	-1.138606637	-4.576278123
5.89	-1.48582475	-1.88353713	-1.355346865	-1.167788453	-4.483693702
5.9	-1.492963089	-1.917778763	-1.365163931	-1.204799334	-4.235468463
5.91	-1.51264856	-1.953188904	-1.379019681	-1.248263706	-4.332944463
5.92	-1.543926234	-2.042098524	-1.398826484	-1.294894776	-4.626852015
5.93	-1.548838667	-2.091448004	-1.415888644	-1.332970084	-4.630688791
5.94	-1.571146537	-2.135515942	-1.432621427	-1.363567417	-4.338678914
5.95	-1.615620047	-2.177444555	-1.4423372	-1.383577973	-4.242760149
5.96	-1.669370188	-2.156040303	-1.446869487	-1.389758228	-3.842733797
5.97	-1.713718783	-2.165644055	-1.456368441	-1.38794414	-4.011604971
5.98	-1.733533149	-2.285863941	-1.462080911	-1.383096093	-4.260013338
5.99	-1.752693685	-2.28310224	-1.464188927	-1.382532124	-3.935771338
6	-1.769310684	-2.243796097	-1.468592801	-1.382503708	-3.636285393
6.01	-1.796621676	-2.203051069	-1.473690265	-1.391300942	-3.486567431
6.02	-1.831210927	-2.222361529	-1.475720557	-1.389430548	-2.411852993
6.03	-1.874140076	-2.285329963	-1.484733965	-1.384950721	-2.539972807
6.04	-1.9135761	-2.354502057	-1.493246771	-1.371113755	-3.330231091
6.05	-1.943552003	-2.414402329	-1.500753761	-1.344425243	-2.461110261
6.06	-1.996250044	-2.386087291	-1.513079609	-1.310307381	-0.417708512
6.07	-2.041718666	-2.392447806	-1.529912451	-1.29062343	-2.066714464
6.08	-2.06393567	-2.452088958	-1.558344305	-1.298801586	-2.378436543
6.09	-2.085905029	-2.270934065	-1.592327994	-1.330927584	-0.812104531
6.1	-2.071604412	-2.320838439	-1.617869823	-1.386582032	-2.33501596
6.11	-2.064847477	-2.34121183	-1.642146278	-1.460443325	-4.034995042
6.12	-2.086235334	-2.242162674	-1.663702226	-1.532380229	-3.512609811
6.13	-2.135866999	-2.40634368	-1.673526169	-1.59673996	-2.106057665
6.14	-2.170389839	-2.514852936	-1.680714586	-1.658922044	-2.291287121
6.15	-2.204441033	-2.486134579	-1.690108894	-1.709052203	-3.044633348
6.16	-2.192446789	-2.391649848	-1.694945274	-1.757650707	-2.697080987
6.17	-2.204953504	-2.094124073	-1.700542512	-1.795096257	-0.977215608
6.18	-2.203089056	-2.170873443	-1.708534444	-1.814322143	-1.637173803
6.19	-2.199806763	-2.322067457	-1.708736999	-1.830398056	-3.010741125
6.2	-2.203776884	-2.536580068	-1.708349447	-1.842176274	-1.998043347
6.21	-2.212845379	-2.675511554	-1.707243858	-1.851423174	-1.076441174
6.22	-2.262324211	-2.517275164	-1.70099264	-1.855842644	-1.591431644
6.23	-2.288425456	-2.240839086	-1.695086821	-1.85415609	-1.65253744
6.24	-2.293166904	-2.111273091	-1.691185725	-1.84748213	-1.578871721
6.25	-2.298331857	-2.070078624	-1.697623418	-1.83299382	-0.114756945
6.26	-2.309749275	-2.441467423	-1.708307139	-1.827470536	-0.138081501
6.27	-2.352858252	-2.349659297	-1.722600169	-1.812654778	0.205788665
6.28	-2.378492304	-2.349563523	-1.745787839	-1.796610318	0.557962997
6.29	-2.347869484	-2.407333117	-1.770734903	-1.782228248	-0.704500526
6.3	-2.431695983	-2.134612716	-1.795496482	-1.754869679	0.305832615
6.31	-2.471568743	-2.291957239	-1.825644118	-1.72934792	0.877416411
6.32	-2.434487771	-2.52999911	-1.857132811	-1.718945935	-0.671971724
6.33	-2.400239573	-2.522780018	-1.897665951	-1.73123105	-0.696413159
6.34	-2.393091912	-2.374943941	-1.935393602	-1.756885991	-0.070157886
6.35	-2.441207969	-2.163186068	-1.972184965	-1.7925392	-0.882297534
6.36	-2.390201505	-2.165563775	-2.001519387	-1.836049996	-2.62376647
6.37	-2.350718262	-2.463728477	-2.037228443	-1.878388551	-2.544984665
6.38	-2.382755331	-2.344921486	-2.064093367	-1.912147454	-0.876881307
6.39	-2.45261466	-2.387007521	-2.075284257	-1.941206224	-1.652787411
6.4	-2.48018653	-2.317333627	-2.089380926	-1.982190597	-1.505406377
6.41	-2.474466798	-2.300863886	-2.098229593	-2.016622233	-1.111099401
6.42	-2.544730818	-2.450938873	-2.099828283	-2.041049632	0.526674959
6.43	-2.561897058	-2.407471896	-2.104424511	-2.070569386	-0.898982867
6.44	-2.587456012	-2.228254338	-2.09493172	-2.078309503	-2.268045074
6.45	-2.597031682	-1.971114523	-2.092739148	-2.076184562	-0.915208406
6.46	-2.592147904	-2.095038869	-2.096023103	-2.076437524	-0.629602325
6.47	-2.599375272	-2.301944873	-2.09530307	-2.077526879	-0.792585132
6.48	-2.573761381	-2.511442389	-2.107095429	-2.082532428	-0.990257342
6.49	-2.520742319	-2.300694022	-2.123024141	-2.10247665	-2.647137232
6.5	-2.578228686	-1.99739596	-2.13789606	-2.132858721	-3.546071036
6.51	-2.598958687	-2.247339431	-2.149087623	-2.160373672	-2.312727939
6.52	-2.634566363	-2.48718293	-2.16297968	-2.176634936	0.295906578
6.53	-2.582991122	-2.441615543	-2.188916306	-2.173757889	-1.348083391
6.54	-2.597925655	-2.415001541	-2.229875204	-2.16168251	0.611746526
6.55	-2.653848839	-2.244264782	-2.254106444	-2.150289316	0.745799552
6.56	-2.650271947	-1.981523866	-2.26054369	-2.129009138	-1.536405246
6.57	-2.687653118	-2.111481096	-2.271331698	-2.111209451	-0.159779722
6.58	-2.589563547	-2.232519946	-2.297761035	-2.100111366	-1.00701958
6.59	-2.684286123	-2.160913982	-2.315321806	-2.095869247	-1.558402484
6.6	-2.709366017	-1.984190101	-2.342874866	-2.117879383	-1.855793433
6.61	-2.740640929	-1.906540388	-2.371411785	-2.142253761	-2.549129308
6.62	-2.721932408	-2.290555914	-2.394252224	-2.158596149	-1.513844008
6.63	-2.644672747	-2.637871425	-2.404243124	-2.167602688	-0.268222531
6.64	-2.591089604	-2.641063883	-2.413491868	-2.177732274	-0.219529715
6.65	-2.671575164	-2.349667668	-2.415873597	-2.184213646	-1.581506783
6.66	-2.818337619	-2.172024656	-2.452187696	-2.184549738	-0.610751248
6.67	-2.822604643	-2.118994079	-2.472210005	-2.171186805	-0.517754743
6.68	-2.660200352	-2.007864916	-2.458471849	-2.147596636	-0.062175025
6.69	-2.534879619	-1.702797711	-2.455180269	-2.128623996	-0.424609018
6.7	-2.621107848	-1.927570417	-2.472383458	-2.10205681	0.884835366
6.71	-2.754211483	-2.051733155	-2.469062065	-2.097869333	3.661673713
6.72	-2.746757962	-2.398580898	-2.456952819	-2.081753464	1.639813017
6.73	-2.766073071	-2.397928867	-2.509864208	-2.039690627	-1.094801229
6.74	-2.775382861	-2.49300643	-2.589552728	-1.998712439	-1.035313109
6.75	-2.615367303	-2.549692207	-2.619177908	-1.927672883	2.279547742
6.76	-2.738137626	-2.32179774	-2.583672954	-1.879309752	-0.427416097
6.77	-2.838239598	-2.097536027	-2.520204895	-1.905097472	-1.390787442
6.78	-2.866963881	-1.810815231	-2.461030031	-2.016063799	1.140460902
6.79	-2.830704909	-1.770007348	-2.403639185	-2.079255059	3.13956542
6.8	-2.765659788	-2.173006256	-2.370743623	-2.098848338	0.484126742
6.81	-2.709951628	-2.574069844	-2.450200483	-2.041063416	-1.073964558
6.82	-2.738659759	-2.526372167	-2.556951899	-1.973735714	-0.255475153
6.83	-2.761785654	-2.363014042	-2.598889886	-1.949341346	1.508226744
6.84	-2.524587649	-2.172397806	-2.529839929	-1.926249648	0.379627958
6.85	-2.741743797	-2.269361267	-2.424159757	-1.875723312	0.238457169
6.86	-2.779498189	-1.954536266	-2.436116164	-1.854873209	0.773125886
6.87	-2.734149144	-1.867147273	-2.494762567	-1.816200673	3.136512813
6.88	-2.816053496	-2.340211073	-2.520847154	-1.827690965	4.03877995
6.89	-2.769178201	-2.50830477	-2.466778192	-1.884304002	2.368609826
6.9	-2.906658845	-2.494011534	-2.434852016	-1.91827155	1.656484379
6.91	-2.789739905	-2.280312674	-2.422995814	-1.982414413	3.050661718
6.92	-2.583542697	-1.603457114	-2.440325239	-2.03315546	-0.383523978
6.93	-2.522753479	-1.474468007	-2.49681766	-1.991137452	-0.851490655
6.94	-2.743139719	-1.4638429	-2.52598951	-1.966347782	4.570957314
6.95	-2.876404662	-2.107568092	-2.539554313	-1.841746033	2.470383191
6.96	-2.580738775	-0.977148497	-2.444032896	-1.713447488	4.916988939
6.97	-2.374879376	-0.922048281	-2.381340512	-1.781926377	4.766639057
6.98	-2.555787633	-1.265057247	-2.322925616	-1.874415598	3.575561174
6.99	-2.70381535	-2.028810361	-2.273470572	-1.913489527	4.383166682
7	-2.731173497	-2.160178172	-2.2929786	-1.825003741	6.929881216
7.01	-2.779144864	-1.641953514	-2.360676118	-1.672931067	3.071932455
7.02	-2.797730182	-1.894961253	-2.381994333	-1.591986349	2.148585169
7.03	-2.867103445	-0.763959183	-2.366052169	-1.590861459	0.957683016
7.04	-2.614367593	-0.806885858	-2.386914048	-1.612668945	3.670405182
7.05	-2.410507695	-0.261952933	-2.44973483	-1.676622535	6.259785092
7.06	-2.332332894	-0.541677526	-2.450913714	-1.644333928	4.544021223
7.07	-2.505656736	-1.147666062	-2.498644736	-1.453353078	4.082379789
7.08	-2.551912522	-1.908174679	-2.40508006	-1.300046948	5.910675063
7.09	-2.360653062	-1.619412885	-2.317026199	-1.17368197	4.039927786
7.1	-2.500077019	-0.606199253	-2.102208272	-1.220926237	1.878035086
7.11	-2.456385097	-1.242693604	-2.012025191	-1.387916623	3.450387749
7.12	-3.02253093	-1.69399614	-2.073842542	-1.560139643	5.910411002
7.13	-2.572546753	-1.799647849	-2.018811595	-1.592736198	4.084847633
7.14	-2.315779095	-1.305518473	-1.98069057	-1.609946699	2.788549315
7.15	-1.3801895	0.337040727	-2.046414551	-1.455378833	3.653964375
7.16	-1.668661583	-0.16899123	-2.10195336	-1.531255905	3.371596147
7.17	-2.336885426	-1.770746879	-2.133434666	-1.512273634	4.961438785
7.18	-1.943519164	-1.716554726	-1.999585542	-1.319325878	3.463496329
7.19	-1.960538318	-0.208860474	-1.930048073	-1.211952726	3.205655374
7.2	-1.415496882	1.451133179	-1.941103485	-0.880010142	3.546944194
7.21	-1.470801102	0.761093215	-2.034097957	-0.628831674	8.494574535
7.22	-2.138786109	0.560804715	-2.028569959	-0.653922484	3.394462714
7.23	-2.508743955	-0.48376203	-1.868173317	-0.960889091	4.356389915
7.24	-2.417867993	-1.146676074	-1.560738989	-0.990460734	2.686760759
7.25	-1.596446849	-0.425716172	-1.483400731	-0.956562422	2.668970259
7.26	-1.077838579	0.350682953	-1.611553634	-1.076898609	2.008151223
7.27	-1.465993371	0.887059252	-1.692478704	-0.999098596	0.521945441
7.28	-2.127304273	1.840375241	-1.835899488	-0.876341806	1.606821058
7.29	-1.966708873	1.676818101	-1.933807465	-0.649436635	2.459612824
7.3	-1.858457802	1.109875744	-1.871621541	-0.344698288	2.365903632
7.31	-1.070412863	0.012969648	-1.840124788	-0.267207667	4.497568872
7.32	-1.258920962	1.262238261	-1.692426061	-0.115736749	3.236020001
7.33	-0.677529602	2.419230415	-1.625732761	-0.115038849	3.408569548
7.34	-0.863321017	1.414553079	-1.739453662	0.125702531	4.234301377
7.35	-1.3400215	0.864004201	-1.617049159	0.647156766	1.474922427
7.36	-0.135439022	2.670646823	-1.352298015	0.818908492	1.830294821
7.37	-0.907230358	1.776049506	-1.249633728	0.534335314	-0.583679958
7.38	-0.896802167	3.182222134	-1.655802206	0.379285215	-1.111250689
7.39	-0.418722557	3.22199882	-1.970442782	0.317643307	0.111490652
7.4	-0.590992554	2.945914238	-1.879157421	0.214880009	0.49901856
7.41	-1.17311324	4.552267381	-1.518762039	0.172496411	4.224234555
7.42	-0.173569016	2.845520965	-1.224286971	0.19311548	4.162814686
7.43	1.419145	2.728479496	-1.128631648	-0.13192631	2.416441862
7.44	0.702875848	3.253987722	-1.172168123	-0.176844831	1.828226493
7.45	1.531607222	1.42152226	-0.956614051	0.269117494	3.237083219
7.46	2.036685515	0.706857296	-1.066248072	0.97617923	4.152944579
7.47	1.986717097	1.269416248	-1.298385207	1.292916099	1.931958241
7.48	0.24431132	4.612419208	-1.261748782	1.510336406	0.147008286
7.49	0.669908029	3.416183166	-1.248406216	1.967886698	2.497501439
7.5	1.179703215	4.51953608	-1.08333001	3.007911055	5.41751177
7.51	0.035301518	2.691334151	-1.07372488	3.407647451	5.744215151
7.52	0.584485147	2.167104009	-1.03949598	2.4638793	6.757384818
7.53	1.75100612	1.8454619	-0.858646654	1.773848931	3.985166998
7.54	1.104647396	3.417832356	-0.665188268	1.456848573	5.108497459
7.55	-0.269873607	5.342304722	-0.428247673	1.607072743	8.034841972
7.56	1.042325451	3.715741803	-0.82101455	2.057920859	3.391594656
7.57	1.464641645	5.985878985	-0.49149933	1.705233613	5.627622239
7.58	1.033966946	5.325521452	-0.079588246	1.036862416	3.574010116
7.59	0.918221008	3.426918725	-0.174494145	1.497491735	1.405006647
7.6	1.710819527	3.113142457	-0.584195357	2.270863539	4.162988979
7.61	1.148621367	3.323753703	-0.816502458	2.774337825	6.235317889
7.62	3.348667402	3.7290347	-0.676355307	3.259026905	3.673874953
7.63	3.556790348	3.312126148	-0.542804782	3.282785064	3.387339706
7.64	1.952601231	4.395795548	-0.623848505	2.941159068	5.12577726
7.65	1.633249154	3.763818897	-0.366061679	2.863497932	3.647331069
7.66	1.612007971	3.262435067	0.236957523	3.14098071	4.275783027
7.67	1.876420558	4.430395541	0.873247827	3.505994068	5.435728755
7.68	2.322777256	5.738733695	0.473239858	3.394039708	4.894557331
7.69	2.398802202	5.641457005	-0.211747844	3.07458956	5.948093872
7.7	3.68118694	3.427219753	0.144598578	3.481928162	11.77720185
7.71	3.399610015	5.397713076	0.475112675	3.60810598	9.257170455
7.72	2.210222209	5.512671024	0.29023852	3.432126329	8.602204957
7.73	2.3365952	4.856484887	0.563117035	3.108219505	7.909187764
7.74	1.97506983	5.641793897	0.520209077	3.415026201	3.998662244
7.75	1.984014379	5.485799445	0.160618104	3.892780354	5.160689246
7.76	1.838082199	3.873520572	0.088696218	3.912683902	6.738105588
7.77	2.252805309	3.904946492	0.429868609	3.58125499	6.103462643
7.78	2.680356194	4.098637248	0.945860084	3.558679225	11.16741988
7.79	3.006846165	6.803122108	1.00082047	3.646331417	8.379074977
7.8	1.337423341	4.602015503	1.113248404	4.354995971	6.907850917
7.81	3.306452947	4.608025653	0.663596873	4.594728257	6.045043356
7.82	2.106470951	6.376429055	1.110263011	4.427229208	6.570023552
7.83	1.779915628	5.788431133	1.229799268	4.791838672	6.6543072
7.84	1.933648402	4.337364591	1.425196602	5.033492165	7.25431832
7.85	3.432976939	4.438975258	1.763883972	4.711397204	7.21526991
7.86	3.811374766	4.68717312	1.880938927	4.342705851	8.522648746
7.87	4.13701378	4.949560774	1.629131056	3.906055841	4.418029327
7.88	3.695924937	3.935445892	1.803646919	3.615181999	11.68129614
7.89	2.959476527	4.527392915	2.409802042	3.937938462	9.071821832
7.9	4.773628913	6.634939477	1.882000326	4.252763871	7.68684808
7.91	2.624867427	5.237879591	1.765557543	4.389913366	11.39309888
7.92	4.346757815	3.275219874	2.043058883	4.236650947	11.18429733
7.93	3.227909306	3.686960183	2.461906745	4.200923586	9.179784593
7.94	4.444268127	5.613696277	2.020792989	4.923549503	12.92733027
7.95	5.849552519	6.38065746	2.311999548	4.900676606	14.86194395
7.96	3.168663366	3.749681178	2.996491718	4.56130259	12.65594192
7.97	3.314455184	4.412846601	3.121352035	5.096371532	6.318873743
7.98	3.921753973	3.427071078	2.229928042	4.838495662	9.886395497
7.99	4.239469241	2.903296837	1.734242066	4.704827882	8.86549034
8	3.704256489	7.03669502	2.27821771	5.052009931	8.477730598
8.01	3.274533765	6.087135694	2.600534127	5.520527515	8.282885715
8.02	4.230507073	6.309528657	2.11994475	6.136509649	12.26485047
8.03	3.570151143	5.630741484	2.991291613	5.604137066	11.33508989
8.04	4.386965773	5.240581659	3.964948872	5.501306999	9.580342571
8.05	3.684896091	4.201291598	2.988603757	6.236012986	11.33754271
8.06	5.670657177	5.215582797	2.589437509	6.474283566	11.36732439
8.07	5.203798196	7.247491375	3.474021551	6.861927628	8.016933129
8.08	5.764103566	4.998448746	3.766024792	6.669897689	9.810232031
8.09	5.703482605	4.668547959	3.78659316	6.561134991	12.86627611
8.1	3.379809077	3.41705973	4.055411363	6.547382428	13.59647021
8.11	7.301958799	3.935116324	4.374074174	6.599768168	10.90365745
8.12	4.675313754	5.629715298	4.102059603	5.811705378	9.582329004
8.13	4.696706704	5.947434163	3.928326806	5.603853263	11.86500537
8.14	7.273409084	4.965966877	4.125955587	6.47220362	8.133799528
8.15	4.900746611	6.255360914	5.421008144	6.647170482	10.74702634
8.16	5.360451209	6.295446128	5.368080736	6.465935727	12.43869863
8.17	4.512651244	6.410550008	5.247613143	6.227425094	11.38270523
8.18	3.964029981	5.953625278	5.169821103	6.287545577	11.85675407
8.19	3.511491195	6.388852065	5.276647615	7.160356148	14.5826855
8.2	6.48039271	5.843184117	5.73361224	7.555737502	14.0605345
8.21	5.06005135	5.653417247	6.630437671	7.948371637	12.29996985
8.22	4.240607277	4.88091709	6.935808267	7.90983698	13.07811887
8.23	5.528894569	5.713901378	6.258284933	8.125919421	11.74878747
8.24	6.694649287	7.963529585	5.729178649	7.031273624	11.43486474
8.25	8.252440223	5.738416344	5.671255378	7.008037982	16.07591871
8.26	5.49595314	5.546055508	5.890813949	7.990653267	18.22731683
8.27	6.731597797	5.642414607	5.226561987	8.006853484	18.31334099
8.28	7.070956313	8.327307735	5.177378735	7.791412815	15.67829999
8.29	7.3011329	8.117104907	6.308896698	7.219183334	12.92999296
8.3	5.703436235	4.803323705	6.417339363	7.058515432	15.44600417
8.31	9.782588655	5.754286351	6.510191354	7.116368419	10.70756896
8.32	7.601012772	7.392200658	6.511385969	7.305014605	12.40806704
8.33	9.648298438	7.32946037	6.833465363	7.802301024	16.74440606
8.34	10.66207932	9.03135909	6.995358168	8.397498049	16.45209805
8.35	10.52382802	8.899889274	7.258353693	7.897869818	14.91586094
8.36	9.689805193	8.262028035	6.700281166	7.511046003	11.4353999
8.37	8.342486331	10.44808861	6.652952833	7.959272053	11.89883059
8.38	9.316457484	10.45895479	6.813430569	8.782663113	14.22390795
8.39	9.311281782	8.668713448	7.076383918	9.189873552	12.64801197
8.4	11.81204399	9.624937511	8.707983275	9.567657823	13.63945142
8.41	12.24670909	9.490532518	9.124550921	10.37681392	11.39490799
8.42	9.02564364	11.20263335	7.8291576	10.99465711	18.75516855
8.43	10.19968628	12.44698818	7.743128018	9.702490899	16.03932381
8.44	10.13034639	13.12422155	8.735846831	9.074365521	13.81370666
8.45	12.13346271	14.37670271	8.421724256	10.18114589	14.18583701
8.46	11.76991891	13.38724314	9.504368238	10.39672197	15.0626591
8.47	12.55649156	11.41252492	10.16360401	8.915956755	12.59476809
8.48	14.99810604	11.35438362	9.652780173	9.535411476	14.78685546
8.49	16.84009105	11.70509327	9.300956251	10.81264267	17.0355934
8.5	13.78911094	11.82136114	9.710816816	9.74706989	18.18521802
8.51	14.24092008	10.81889201	9.893142943	9.828543466	17.6494953
8.52	15.30293617	12.0010983	9.421289251	12.02962055	19.06829234
8.53	14.30444826	14.42647601	9.70956721	11.98631731	13.55819421
8.54	14.29245065	15.16057932	10.03569674	12.17148568	20.14765949
8.55	13.34859275	15.53941454	10.54199612	12.20965299	16.97555582
8.56	15.15076571	13.7246215	10.50202563	11.86893	16.76570199
8.57	16.16429427	13.87120081	10.44751265	11.40740514	15.35171681
8.58	17.88958167	14.12868419	11.33204726	11.65808093	16.80486703
8.59	14.4893736	15.46533649	10.83291754	11.54774303	20.06576466
8.6	17.90871856	15.10025661	9.828041108	11.63795164	20.93743822
8.61	13.14439324	17.98662087	10.87279625	12.29309964	22.86454747
8.62	13.33138921	15.08321254	11.55282333	12.84054793	22.58926512
8.63	15.25884589	16.9520625	10.74681377	12.79473543	22.57262251
8.64	15.39195072	20.6969568	10.8159557	12.59075002	24.64717449
8.65	14.47982198	15.90288063	11.2484535	13.05663948	19.91257009
8.66	12.46657589	16.41109511	11.3164491	12.59165318	19.39589992
8.67	12.80948346	20.96583275	11.96706517	11.97651083	21.31333788
8.68	13.6575995	19.04499283	12.24137332	13.66963358	16.55679398
8.69	11.86701857	17.82548435	12.5445215	13.71310299	22.2506922
8.7	16.8747804	19.71511991	11.80827664	15.38814507	20.65919543
8.71	21.46242452	18.96876908	12.24339502	16.18063627	23.65741953
8.72	16.50305062	19.0080141	13.89910166	15.54125707	18.54663823
8.73	21.59034414	16.41422262	14.15886233	14.06674923	19.91755189
8.74	17.77862449	19.90445668	12.27115614	15.04835801	19.5323308
8.75	17.36626499	16.58699386	12.2251171	16.01949485	17.7297703
8.76	17.1916069	17.94543096	12.22665598	15.22528231	22.08577961
8.77	16.73146956	18.65592877	12.81125365	17.09990418	28.14727733
8.78	19.52787692	20.72411174	13.98716114	16.61227733	21.19986573
8.79	18.09788646	21.28387312	14.23849639	15.99488732	24.30298609
8.8	19.14376259	21.13941545	13.95805301	18.25876493	25.43070169
8.81	20.13814255	23.73923979	14.47080547	19.27047956	20.29036249
8.82	19.66392908	22.42791186	13.73567587	17.87896922	26.15486334
8.83	22.87771577	21.28575049	15.95442765	17.40036795	24.65238934
8.84	20.52438132	22.60438476	14.19718007	18.46678054	21.48500135
8.85	23.41268503	22.28534449	15.71286762	19.81913978	21.97137152
8.86	23.57862115	24.19736776	15.51671063	18.43964146	27.72167924
8.87	23.13063081	22.72218005	15.2119925	18.32855789	25.19444219
8.88	18.2263174	24.9254278	14.70162952	19.17150888	25.86331904
8.89	18.85225067	21.78280002	15.25109551	18.42150155	24.7489664
8.9	16.40274579	23.93973824	16.88069168	19.17446073	23.50688595
8.91	18.37645898	23.3973934	17.39673268	18.60757643	24.7262969
8.92	21.55139602	22.00349698	16.88122478	18.34911759	33.0831477
8.93	24.66295899	24.69499663	15.78677589	19.10540921	34.66584262
8.94	21.4398614	19.2388464	15.84560429	21.5348796	32.01274204
8.95	19.65903862	25.71727905	16.41672281	20.66278407	31.03997207
8.96	22.96643254	29.81148967	16.24341658	19.3960062	31.6674674
8.97	24.31800717	25.08062157	17.19822555	21.84918696	28.44379852
8.98	21.32192756	24.39899432	17.0206376	21.93174927	22.45535857
8.99	23.8937023	26.20610697	17.21909921	20.97911251	21.78420614
9	20.61322997	28.70678351	18.28251416	21.2596733	25.89943997
9.01	21.97595587	25.719638	17.25667103	21.0764	25.62185277
9.02	22.63368345	25.5828555	18.59568568	21.88438527	26.55268246
9.03	23.52641129	25.71174575	17.31059112	21.96994715	24.51227456
9.04	22.14352789	27.82056862	16.66143548	21.48981868	24.72431346
9.05	23.72936362	31.8915619	18.18610779	22.8372437	26.33137215
9.06	24.36134056	27.98087587	18.80066508	22.53588348	25.18758685
9.07	23.7938752	25.90290598	19.28255074	23.69786566	33.91480619
9.08	23.41262285	29.31300809	18.1520551	23.03798819	29.25882105
9.09	22.90943676	29.58382913	19.84936978	24.5255729	33.27989551
9.1	24.42684019	29.13827353	20.12417227	24.09318875	33.17029588
9.11	26.19693725	29.92125644	19.38862728	23.29809495	27.40989975
9.12	26.49917916	29.43015747	21.37993576	22.98375718	35.10581915
9.13	23.91702294	30.24162923	20.66405483	23.21190928	38.42602414
9.14	22.42666191	30.51293692	20.35263717	24.21351149	30.1315594
9.15	22.26404355	29.21193219	20.66427788	24.12809318	28.76506126
9.16	26.7297631	30.32716611	19.86625583	23.53340259	29.56254474
9.17	24.3929175	30.58975163	22.09206954	22.50610544	31.05235354
9.18	30.52371775	29.58016639	22.83300955	23.45611627	30.50465288
9.19	26.27335079	31.16824192	21.58627937	22.6392623	27.08032836
9.2	25.66350919	29.14561327	21.24457148	22.63392591	28.35666015
9.21	29.37915272	29.34945146	21.95675903	22.78867515	28.75512466
9.22	26.62775641	30.45494317	21.50861063	23.8972906	27.57919642
9.23	24.57388606	31.67244458	23.20925087	24.57271304	39.27289796
9.24	26.64650185	33.71855419	22.11724078	24.79129254	32.15319943
9.25	27.19957078	30.3129685	22.712066	28.25666759	29.22047056
9.26	28.341986	32.17298383	23.53713101	25.87424814	34.19604395
9.27	27.96196426	34.33210427	23.3577275	26.37133363	41.89873307
9.28	24.85354592	30.96691314	21.61925092	24.95569412	34.3538588
9.29	29.54145609	30.1608089	22.40296505	25.95740438	30.48471228
9.3	25.62910901	30.0255161	23.37738841	25.86528714	30.27421395
9.31	30.14534313	31.15151878	23.83443558	26.67270338	41.59534939
9.32	34.12776466	31.96316564	24.41644186	27.0754951	34.01309596
9.33	30.79179625	30.54927132	24.04521743	27.68267686	37.48783278
9.34	30.04135599	33.054265	25.56410068	27.88060138	34.723936
9.35	25.88334111	30.80009836	24.95543944	26.06584695	38.77316111
9.36	32.00775589	28.98150111	24.81306248	26.20118107	29.58964933
9.37	33.75273203	28.31400153	26.8185587	27.33549417	33.521754
9.38	35.34460214	25.47734477	26.47442499	26.74473058	31.48695281
9.39	29.62108915	29.77379774	25.88275624	26.9972035	26.23911988
9.4	27.84404383	31.33205039	26.04504009	28.26353323	31.19923751
9.41	35.18202389	29.91048741	26.75013448	28.83315893	29.20017393
9.42	32.02897915	32.2224528	26.0903228	30.11574074	29.68559379
9.43	32.10025871	37.08458858	27.38525061	29.2528212	31.96508748
9.44	31.77080341	33.97111123	29.12030134	29.93010688	33.65727238
9.45	32.68662104	34.27257603	29.35989126	29.84881392	26.71847198
9.46	33.42097147	33.3867815	28.29972891	27.86798143	25.15572397
9.47	33.63476021	35.20732683	27.11995745	31.03510278	27.02200457
9.48	38.08428268	33.42099389	27.14655795	29.36153631	27.88736899
9.49	33.22630943	36.80780672	29.3929411	28.82202976	31.68365587
9.5	34.6709144	34.50424928	31.45260086	30.77668039	35.92630528
9.51	34.12444757	30.10620006	30.84924852	30.60484625	30.94263404
9.52	34.39740662	32.84828773	30.33544421	31.545132	31.05136748
9.53	38.26527593	33.01120929	30.49137973	32.01329084	28.49950549
9.54	28.61149317	28.21081322	30.30000142	30.84421494	30.73554381
9.55	32.79006225	30.01943423	30.14375342	31.12326315	39.36277479
9.56	37.8941833	39.88551906	31.82231022	31.9488767	39.26626021
9.57	34.51451337	37.7491732	31.56806064	32.85285799	36.0735846
9.58	35.10395623	33.63176964	31.29507512	32.70887629	31.81731017
9.59	40.31969129	33.48213262	30.35548655	33.6232748	26.47044208
9.6	36.06428266	36.75157777	32.41789696	35.34191928	31.12399894
9.61	35.09350411	33.71927252	33.2994837	35.56598172	37.00046758
9.62	40.74600461	33.65100171	31.35850481	34.47043232	34.03544897
9.63	37.19765752	39.12829153	31.31936654	34.11612516	31.13554198
9.64	40.5167433	34.80747106	30.89683669	33.81126687	31.60233443
9.65	38.69708914	35.98880373	34.74772641	37.30019182	32.96047364
9.66	39.58306544	32.39440175	33.29012391	35.6402629	33.68651437
9.67	41.64753495	41.89151947	33.22172719	35.00748086	41.7920697
9.68	38.44088798	41.58948071	34.27269591	36.47993522	47.74858404
9.69	41.91992911	37.63521163	34.77402885	36.9236642	41.94120348
9.7	38.14219011	40.09815073	34.49092525	37.4702702	46.09246234
9.71	32.74064469	37.41722776	35.33237883	36.10834625	37.30947625
9.72	31.57334131	37.65477694	35.7490927	37.02304709	43.20695351
9.73	37.83676563	36.40089021	37.22544891	37.61731357	34.68565333
9.74	40.50568316	39.95094923	37.1059881	37.67330853	37.21087307
9.75	39.39559816	41.54183297	37.24424674	37.24615971	39.00083174
9.76	46.97008613	43.10392891	36.77557593	40.09331425	41.44657289
9.77	42.47698017	43.58752505	38.16174843	37.61512201	42.53613072
9.78	38.32214731	41.60466797	38.31978536	38.65864438	41.47811336
9.79	37.50118302	42.66633274	37.3791912	37.97062033	39.79484556
9.8	40.17148827	43.33416194	38.06472483	40.53826664	41.15329957
9.81	42.39272506	44.51166721	39.12287854	41.97460025	43.68910869
9.82	44.67263923	49.74036658	38.71161988	41.39207753	33.6664737
9.83	46.24317671	49.79929955	41.38367373	41.40542586	35.24752825
9.84	45.06702786	49.34163854	39.22765207	38.87229542	44.25382724
9.85	45.58591631	47.60512338	39.60645169	41.20745081	40.99632313
9.86	43.31583493	51.06966323	40.91688528	40.2534146	46.09830641
9.87	47.10439836	46.65569439	40.2768446	41.9790492	38.76339831
9.88	48.37973638	48.99474877	39.9251202	42.8099908	42.79001895
9.89	44.88938542	50.36320102	40.06084762	43.28296989	39.16941081
9.9	45.86644286	45.08594399	41.14209272	43.02943469	40.85855386
9.91	49.70078611	47.09725958	42.23924606	40.74452435	39.39387798
9.92	51.57379942	53.40185396	39.80382709	43.72356351	42.30413238
9.93	45.53862177	52.99326248	42.05044988	42.04475731	38.80616788
9.94	49.15829869	55.23745384	40.89332052	43.8589005	44.64217155
9.95	49.11891343	56.67469754	39.82831826	43.7344525	42.53457317
9.96	52.24632087	55.52675629	39.47316505	44.62321165	41.99723559
9.97	56.68721671	55.8225351	42.94423776	42.76277536	46.2026769
9.98	53.64073696	53.82486658	42.88474283	44.87941303	38.53758772
9.99	51.77942181	55.29060475	42.07732447	44.65874582	47.76161016
10	52.17039728	57.89730829	42.82770389	45.03888646	45.96033087
10.01	52.82895376	57.98103277	43.13253357	43.89271768	45.7400147
10.02	51.76865905	60.13514972	46.07793806	44.19747495	43.3020838
10.03	47.7458943	63.01256573	45.66160913	44.67645171	41.63910455
10.04	56.39389247	58.58787037	46.46982561	45.49000651	52.7764558
10.05	53.23881471	57.53992123	46.0040614	50.52113524	49.4191393
10.06	59.68306771	60.14814364	46.43507768	48.05129037	48.3702552
10.07	61.58562033	67.20255808	46.39196462	46.59572872	43.17002934
10.08	58.92807935	62.84655925	46.76250013	47.66321185	50.16793995
10.09	60.60022912	55.71313801	48.08680603	49.76860082	47.07135495
10.1	55.66181997	65.26231464	45.76717657	50.35834419	52.86990444
10.11	59.37920316	59.06648023	48.67755334	47.85509486	46.172765
10.12	55.23477993	59.20660516	47.03105422	49.13511078	50.2639378
10.13	60.10663441	68.67945637	47.72061032	52.11797832	49.15569805
10.14	55.66029073	63.69201058	49.10862038	50.60578432	42.01380076
10.15	66.43159177	61.47906871	47.66355733	49.2487296	43.54693835
10.16	66.84377379	69.75767976	48.52182119	51.38646535	48.43982494
10.17	53.54676133	65.59653411	48.15234254	50.45523165	48.71461443
10.18	60.49687371	66.09114573	49.4137043	49.58277803	49.55477767
10.19	60.63227317	70.26769843	48.18151662	53.77951151	45.36437081
10.2	61.19691008	68.53320456	49.60427078	51.96997242	54.10922837
10.21	57.62360773	71.86183843	48.97045806	54.30204527	58.11621079
10.22	67.25304478	69.27311692	48.36235277	52.14061849	55.74982461
10.23	60.01328295	67.22632387	49.62894763	53.2931013	49.00467511
10.24	63.36927373	69.61578447	51.84678231	52.61730077	53.50389106
10.25	62.6386013	71.67950671	52.3962103	57.08760933	51.82504928
10.26	61.80136395	63.88586064	53.01918824	55.45718955	49.92978111
10.27	65.32082709	63.62063015	52.53171197	57.09856514	50.93107312
10.28	65.82747467	71.41519529	50.62969994	56.41961977	52.06068458
10.29	64.05029193	69.11027269	50.59858497	55.95566235	64.49681435
10.3	62.41700754	69.20690208	51.88128521	56.94723224	53.33467624
10.31	72.03876455	72.61488974	55.76527674	59.5373247	60.77967293
10.32	68.28575035	71.98899479	50.74689396	61.21793545	52.87547109
10.33	68.40871842	73.60168486	53.82187206	60.76825764	56.46425972
10.34	72.02134959	74.47102336	52.8574387	59.65573817	52.72932163
10.35	73.29963278	74.10739916	52.50231838	58.6729798	47.43790117
10.36	75.05272432	70.50305417	53.65302408	58.46208661	59.29348948
10.37	67.17028608	75.56525383	56.44272574	57.88468414	56.72091213
10.38	73.28998005	77.86124597	56.61849357	60.08342199	57.1402837
10.39	68.93660131	69.60958183	54.05945485	60.46659274	56.28267108
10.4	69.46684086	70.9679724	57.08602765	60.65174601	48.92521642
10.41	67.37933734	66.33138978	58.5504094	60.31730363	62.30655946
10.42	65.81862238	78.80678146	58.23387913	62.58201345	53.62828209
10.43	71.52400787	79.14863239	57.61329277	62.97951322	52.57356909
10.44	72.02441556	76.98415396	57.81244653	62.23978354	53.72386547
10.45	70.71501509	73.06520261	58.71436782	62.19224369	52.27212082
10.46	71.1170059	73.35418307	55.47301254	61.76357152	55.02392487
10.47	74.73094962	77.10575842	58.7346429	64.0590326	65.04296434
10.48	71.28479515	79.43809013	60.99831771	63.24605486	61.28809368
10.49	72.91753366	78.89832682	59.36230544	61.68251531	57.37259527
10.5	71.36543863	73.29756501	62.69161991	61.55948141	56.71188208
10.51	72.36691949	80.52831616	60.12849586	65.85333319	57.2020076
10.52	75.71857887	74.2236998	62.27073315	64.10812309	59.00040995
10.53	71.07516739	71.5429117	62.72717956	63.08033644	51.52262228
10.54	72.91969971	71.25789586	64.25418499	63.9350639	56.97155732
10.55	75.22098855	74.12720389	62.63507067	65.15145625	57.91202065
10.56	76.88072599	78.22065806	65.32419518	63.64448331	56.20339879
10.57	73.03554944	70.63544561	64.60683438	67.69913693	48.40662793
10.58	69.69623512	79.87761291	64.58551084	68.59070027	48.17577563
10.59	74.50623351	75.83778153	62.93834811	67.3108221	63.38813419
10.6	86.1726613	75.9468836	63.10347573	70.59261191	52.45615434
10.61	73.19398318	81.90937546	68.13525385	70.79005258	51.96347817
10.62	78.45065419	77.9565002	65.67161481	69.91492274	51.64475408
10.63	72.84912163	72.78430739	67.47593295	69.14476501	57.4442636
10.64	78.46891212	75.4844588	69.52286489	70.24956461	54.18210265
10.65	75.51936303	74.378688	66.84422171	69.02122834	56.47087902
10.66	73.03798249	77.71011325	67.09193825	73.18794288	54.43682554
10.67	82.2030538	84.69425916	67.19352685	70.17453648	50.88876508
10.68	72.14124065	76.38290373	69.7620941	70.84113771	59.95130374
10.69	81.6277842	84.02762436	70.3298413	70.83101046	61.60295431
10.7	75.10277424	75.50084797	69.74261691	72.95997581	56.07673901
10.71	82.4465517	85.11181249	73.46222808	70.91298179	62.77038074
10.72	86.14264083	79.12636477	71.63889884	72.93718997	60.65551143
10.73	86.54607363	85.95399945	69.62588577	73.91628529	58.37495482
10.74	81.50895985	77.08141547	70.05662672	73.43521405	68.75531403
10.75	83.01159201	77.89718611	72.90196807	68.38437039	59.41693212
10.76	84.86212267	87.23579971	71.87737134	71.92523107	54.18388616
10.77	79.86559552	84.00327931	70.98065227	72.99227548	58.55746557
10.78	87.72402964	79.24146371	72.74481656	78.13208887	60.6863562
10.79	88.72944115	74.21182759	73.95472278	74.37105482	59.32347924
10.8	84.97455752	83.71577085	74.15313046	75.46250583	61.16242462
10.81	88.66900276	84.74124818	74.60523197	76.29451437	63.29894512
10.82	77.9597136	85.32852663	71.272193	76.43692651	65.32249437
10.83	88.44498942	85.10965873	74.33218694	79.76775135	58.19140834
10.84	88.67878603	79.16329463	74.31596006	80.180911	59.64037728
10.85	85.14763399	92.73498338	73.60972557	78.69661843	59.60784347
10.86	83.4821296	85.85177558	76.69414892	79.37707277	67.76909729
10.87	87.82514697	87.45513858	75.32283354	82.61670089	63.99076259
10.88	94.69040612	92.47313753	75.65252287	78.97642601	63.18933854
10.89	92.86464672	88.67210636	77.42324423	82.54513966	58.10854773
10.9	90.47818033	92.76008854	79.2857383	81.52370021	68.30124425
10.91	92.95328532	88.93187971	78.03278776	80.68351935	63.53585912
10.92	91.4527272	86.80189911	75.70495179	83.78472816	65.98916401
10.93	97.99154557	91.07927118	76.37251419	83.83111577	61.50336053
10.94	89.47279391	89.66422481	77.40218095	84.18596428	64.31888481
10.95	95.52941706	84.72025355	80.34119443	83.74796531	67.58039469
10.96	87.7474665	84.40072053	80.13885553	81.61689237	73.76474625
10.97	90.99289689	91.36225691	79.83850619	90.12535149	59.75891931
10.98	94.50159621	98.81760862	78.03321821	83.26525928	63.30705581
10.99	93.47573532	91.60957006	84.76187007	87.22356898	59.85281035
11	98.10038746	93.34697466	82.03118816	85.44741564	60.69313251
11.01	95.9519274	92.60148092	82.69922661	85.46165175	68.23113148
11.02	96.77016995	96.21090941	83.54149443	86.32131756	63.7800674
11.03	91.88014982	90.97177703	80.13773561	86.7431411	62.60917051
11.04	100.6368823	93.17577161	82.60606336	85.40234765	70.46293257
11.05	92.04860335	97.28641562	83.66846326	85.97170517	70.10686026
11.06	88.61622075	99.74263228	83.83127084	88.95303016	67.37683712
11.07	97.6419172	93.40092539	84.18882009	90.70684717	71.65036404
11.08	93.67074013	94.95100454	86.07481257	84.26170896	61.41144343
11.09	94.29652492	95.30497824	86.78171984	89.00518424	63.51084427
11.1	91.71539138	90.77403988	89.73841098	90.72056366	65.32938574
11.11	95.7835735	98.6931636	86.38000151	89.60951103	65.68666364
11.12	96.52964038	102.8886951	88.1271854	90.09772262	69.34818023
11.13	94.11254154	100.4828442	86.5729997	92.36013234	59.57411417
11.14	94.32451535	107.2428551	88.45183638	90.53633636	72.26010065
11.15	94.94259712	110.1923425	94.14751247	90.42334953	67.69374265
11.16	93.57257574	103.4072811	94.16818983	92.75053641	70.69876266
11.17	96.2961881	101.8758832	92.00355235	95.23803152	63.57348918
11.18	97.17182746	106.3994279	92.47775436	91.68897129	66.93868495
11.19	114.1318778	106.0441217	93.68344846	90.01321046	62.78338754
11.2	107.6271915	108.8440908	92.28230566	90.87618252	53.68735681
11.21	109.8246821	111.3844659	94.5516319	95.182844	57.52338728
11.22	107.5895764	107.4638468	97.29533701	93.35495621	59.17001609
11.23	109.3646575	107.979012	96.67589721	95.13187008	56.70915621
11.24	103.3972196	105.2368472	96.15034232	95.10679571	60.34260609
11.25	101.5422792	109.6718924	93.24257977	96.12068796	61.86648296
11.26	103.3675929	115.5693096	98.55750228	93.37380278	61.20625187
11.27	106.7050919	110.0783606	95.99607014	96.62338701	65.3034066
11.28	106.3942363	113.4200118	99.91449572	94.32337364	55.03428339
11.29	100.4856642	109.1050834	97.8566405	96.61506946	64.9138893
11.3	107.1173075	112.1086584	98.87799004	95.57043505	57.93391159
11.31	105.3765699	114.1725181	98.07213575	98.29724204	58.35504236
11.32	103.7167787	120.3727065	102.5216647	95.43994863	56.75675728
11.33	100.7230868	113.0966021	103.9112398	98.34201948	63.61069429
11.34	99.94663313	115.9298614	105.7918579	95.46878752	70.35268054
11.35	108.0153788	120.994997	103.2973753	100.2043193	64.44212453
11.36	105.5026125	124.3932028	105.3878293	100.6054516	69.4818668
11.37	111.4360194	113.1170426	105.1908072	100.7045838	60.98342704
11.38	120.7529369	112.5688431	106.2352252	97.2690967	57.93428363
11.39	110.8516363	120.196834	107.5844562	98.40564233	66.11465109
11.4	120.075479	125.4898628	104.1233283	101.7096402	67.37260553
11.41	109.770311	128.813314	103.7226083	98.86563301	61.82073241
11.42	114.3310855	125.9943555	105.7509675	102.4783488	66.16273836
11.43	114.3073287	124.0618112	105.2414441	106.2910064	66.92214165
11.44	116.9376989	125.8864327	104.7253033	105.237008	76.93804211
11.45	112.0505193	122.9800706	109.8336329	105.7102742	71.78965305
11.46	121.140538	125.1384102	107.0684149	105.9428556	76.51242809
11.47	121.7829804	132.3620796	106.7121771	107.915122	71.63252385
11.48	129.8990665	133.3370705	107.2365881	108.1741159	68.6476067
11.49	120.235907	129.4169738	111.0656243	104.2096722	70.33979724
11.5	122.1117595	126.9778599	110.0274096	109.8284317	67.39284108
11.51	114.9768929	124.3692257	108.1690423	106.9885261	70.21312146
11.52	115.2245026	137.1334917	111.0642448	109.1341097	66.64714368
11.53	126.5316786	124.2169028	111.6174735	108.5661979	75.43047529
11.54	119.4074522	133.7890825	113.3931048	109.1016239	75.74711785
11.55	115.3622751	126.8438376	112.9237076	112.2868413	69.07182783
11.56	116.7881993	144.5760306	115.902785	112.5181602	70.75741298
11.57	116.0721072	121.3331647	115.3442213	116.3854591	69.83387535
11.58	125.3660109	140.7761999	115.2863667	114.9679932	73.78213013
11.59	126.0921306	132.9066792	114.3487613	114.1980019	67.00679372
11.6	129.9675714	135.8994923	115.8733037	114.2320945	60.06764581
11.61	121.4544026	138.025139	116.0951463	117.8640063	62.15372494
11.62	126.7885505	132.3642969	116.4502721	115.6283923	64.67891047
11.63	132.6792915	138.8299983	112.8673797	116.0498743	72.82405819
11.64	129.1881056	141.3960334	117.7109936	122.910745	70.35790135
11.65	130.1520491	142.9401709	117.3338223	116.1921395	67.78002772
11.66	130.5378363	141.8368012	120.016848	116.1329294	65.28924781
11.67	127.6389023	140.9226262	118.8553595	118.817518	68.24529749
11.68	132.6113513	139.4098365	119.7857396	123.9225681	69.85096703
11.69	132.7947057	134.5147223	121.8191488	123.2412959	66.46644465
11.7	134.3524234	138.7124017	118.9821823	128.0824998	62.63532121
11.71	129.7528578	136.9478655	118.1349744	120.9391064	63.63024631
11.72	133.2931455	137.6060193	120.4839899	122.033446	61.24662848
11.73	131.5688303	138.7633522	119.2002035	123.6087817	65.29055854
11.74	129.9110729	140.1376219	123.4679835	123.673712	61.14570848
11.75	126.248826	149.9223947	123.1482151	129.5605658	58.65879961
11.76	134.1858038	141.1237594	121.4155383	126.5135096	57.22261701
11.77	131.2716804	144.0106376	123.458898	123.7376864	70.34188796
11.78	125.4840862	140.0515801	123.5417229	131.2734569	66.13011767
11.79	131.4754479	138.9188859	122.7473467	127.8408406	54.62982537
11.8	137.1471988	144.1349121	126.8577175	131.6280341	51.94479215
11.81	138.7336819	142.068937	124.4182823	130.3662749	54.46715185
11.82	133.3967376	137.6709608	127.1781772	133.7963912	60.49596361
11.83	137.5419468	154.1675169	124.9010322	131.1234043	70.92754797
11.84	137.4449021	142.4831646	122.6158841	130.0751979	69.86840695
11.85	139.9968104	145.3156039	126.5879209	132.4383325	66.30803695
11.86	145.0897785	147.8964231	128.5457668	132.5031801	71.65220246
11.87	139.584102	147.3246899	129.0911284	132.9070174	75.34969277
11.88	143.426863	150.7470556	130.9787489	138.4575517	63.79669671
11.89	137.8152583	144.1267841	131.3002245	135.7568472	64.48658187
11.9	145.263211	148.6076758	131.3261137	131.1814013	58.55256327
11.91	140.3918179	142.7104325	132.1556063	132.2807485	65.64452086
11.92	142.5346419	158.255801	134.1480745	131.512362	63.3840804
11.93	132.4897392	149.5867993	132.1623518	135.5116199	62.22732048
11.94	149.116247	145.4887974	129.7232029	131.6872433	62.94563947
11.95	151.7894082	143.6561649	133.9808161	137.4937571	71.04350105
11.96	138.4443869	144.9966827	133.2728913	139.3723851	65.74719904
11.97	141.9674625	147.3871949	134.2660616	137.7174563	68.87584823
11.98	137.606277	142.0178452	131.1459786	134.834791	64.48709578
11.99	136.9272921	151.3350995	135.3595646	132.2606246	67.43932902
12	142.9205276	150.2151518	134.341013	134.0986036	68.68712555
12.01	138.5358422	143.5808859	136.4297292	135.6446705	66.66250961
12.02	142.8371328	152.011739	135.8341441	137.5383627	69.76858897
12.03	136.7117129	155.8538814	140.8268289	137.6846683	71.59971631
12.04	129.8167974	149.3617081	140.103904	140.6760209	69.27477291
12.05	141.9874356	150.011617	136.0994692	138.9464149	65.95767737
12.06	135.2858558	149.2595822	137.93068	138.5227603	69.15746903
12.07	143.0283921	151.8417501	140.8729202	140.8320902	67.42586618
12.08	149.0136704	157.8552886	141.9038446	144.1465053	64.54728475
12.09	142.1462601	164.002343	141.6841532	144.0461561	73.51101121
12.1	138.6987647	164.1930623	143.8427461	141.0243863	76.23741025
12.11	150.2906505	160.8014416	143.6634814	141.8864789	77.03594289
12.12	151.6592139	153.0590592	145.4174518	145.438651	67.73558643
12.13	152.2904886	156.9942331	143.3324447	145.123819	74.49694766
12.14	161.3515147	154.6317147	146.2980543	145.5457117	75.88820201
12.15	144.8400075	161.6173543	147.9895243	149.7601958	70.91420567
12.16	142.4698165	148.5296587	146.2054246	147.5520284	72.50520574
12.17	142.1291399	160.4648646	152.6339488	150.2649291	74.79706244
12.18	155.5627434	158.0746987	149.738392	145.1295022	70.48270338
12.19	145.6375389	160.8113259	149.4674046	147.5108248	68.48528216
12.2	145.6583958	156.8755533	148.9809717	147.5548353	77.8133496
12.21	147.1864965	162.5449832	144.0564253	149.2384936	78.18246769
12.22	145.888876	162.4234399	150.2723728	145.8190239	77.69916589
12.23	154.9991652	161.2965684	151.5695071	147.1372068	78.26797959
12.24	144.421782	167.1787687	153.02669	145.6482439	76.75746338
12.25	156.8410899	163.8023965	155.4711165	152.7245	78.59216761
12.26	152.4070338	165.996688	156.1137266	153.9296766	77.36216325
12.27	148.9693306	162.6631919	156.3614894	147.2820151	67.39512669
12.28	158.3924587	161.655551	161.9804689	147.5856034	67.46770957
12.29	143.3808172	167.7825607	160.8403583	151.4114159	73.07316897
12.3	150.2399806	165.7604298	158.1536301	149.3254168	79.76512909
12.31	155.3047721	162.5515935	163.4399728	152.5351362	76.3598758
12.32	142.988253	166.1069327	159.7090701	152.1901381	75.00516589
12.33	142.5265317	159.5999464	160.760109	156.3116461	74.19483075
12.34	145.566936	171.1126991	161.4153439	155.1015042	71.48853789
12.35	150.1698709	162.0585955	163.5936248	157.3482044	75.3352978
12.36	143.1519922	170.9945497	163.7264705	155.7358865	78.00783905
12.37	145.782147	182.5057924	161.689249	154.9782756	75.88239011
12.38	148.1481833	161.5350584	167.6172678	156.5875462	78.09989306
12.39	139.6145758	184.223535	165.9659741	157.9145418	79.74856017
12.4	147.8861656	170.7842131	169.0010372	160.2907684	79.08407201
12.41	154.6867717	180.3012066	167.4732202	160.2521204	76.43138522
12.42	159.2145319	184.4612795	169.3842905	159.6152364	70.39867836
12.43	157.9492422	166.741845	164.6856856	161.6984014	73.40730667
12.44	153.856871	185.9601755	170.2170207	160.8709942	71.93093671
12.45	162.7762174	167.4083483	172.3157081	158.989441	75.50145002
12.46	157.1418281	185.371059	176.0654312	162.3983475	78.8917091
12.47	153.1094821	178.9837331	174.1990719	157.8621988	84.12298733
12.48	143.0734057	189.4693586	175.0292874	161.2377504	84.43062832
12.49	145.6175109	184.7876855	177.2835561	167.0385372	83.8980988
12.5	157.2311295	175.3674762	174.8218639	162.9460612	83.94674425
12.51	143.1347365	184.6004452	178.7083235	168.1612253	73.98826442
12.52	141.2266499	177.786539	180.9081124	166.3936793	71.48956704
12.53	139.6152951	186.4257066	180.1644752	165.6564259	79.2751359
12.54	140.7532518	180.8423755	181.9632763	165.1788183	81.60388122
12.55	137.8785379	186.2833488	177.0159078	170.3644216	80.25013577
12.56	141.4569285	182.3773668	177.2669763	164.5444844	69.44723034
12.57	140.3167342	176.4706638	184.1985232	168.9220101	79.52312996
12.58	141.9461634	184.0410186	180.5796837	171.3459675	81.5191903
12.59	150.384393	186.600924	179.0310497	174.9618176	85.34130171
12.6	154.1710821	189.6661248	181.8457573	168.5703639	75.46534742
12.61	144.4792735	190.4639236	184.3933639	172.9061295	80.142674
12.62	141.2119722	182.6173562	179.6327982	169.9846592	81.12060763
12.63	138.8321125	198.2189622	179.9635818	176.3876269	72.29949557
12.64	140.9672715	196.7893254	184.7996541	177.9800888	76.9242051
12.65	143.5953861	190.4379442	185.4216605	172.5952568	77.22677537
12.66	147.5114484	194.5921597	183.7232015	170.1702196	70.65107734
12.67	140.537168	195.3219982	185.2378814	175.8553044	72.91102597
12.68	145.8969742	187.4549763	187.5811481	179.0870852	72.19849037
12.69	150.5483912	193.7769474	184.1035818	177.7680715	78.83228596
12.7	145.6268066	199.4467888	188.3466967	176.6747685	82.03655557
12.71	146.8033725	199.3663716	183.6638337	176.6644241	86.60395595
12.72	144.11437	201.3262704	189.7054301	179.1548876	89.25786397
12.73	153.1207811	198.8701755	194.2643266	175.891478	83.66467897
12.74	141.6287979	209.5214807	191.99618	183.0232618	72.44998751
12.75	135.3106569	191.2634855	189.6994861	181.3478887	88.6270155
12.76	135.7841516	199.9249973	189.707198	182.3841838	90.40148652
12.77	140.7346356	204.6033099	191.7517922	186.0698818	75.92039239
12.78	141.1960468	204.7719337	191.8527434	187.3591189	80.64624544
12.79	142.6595863	187.9011922	189.0450271	181.9979052	90.71335278
12.8	140.4505908	206.0927138	192.2201371	184.5487491	89.9840103
12.81	135.8476104	205.7811011	189.8268078	183.0028997	92.19781437
12.82	146.8345358	203.6300216	191.1328894	188.1689188	83.48559717
12.83	138.9458526	208.3827844	193.4198789	187.2927691	91.46626787
12.84	137.7648022	205.248397	193.9626321	189.0880707	89.81882792
12.85	135.4051547	219.6301939	190.020755	191.2105459	98.07484364
12.86	139.7833428	198.6975134	187.5633035	194.4225652	93.02850245
12.87	143.7456755	215.3615141	189.748856	190.6501228	88.93090828
12.88	132.9779933	193.4372499	198.4834406	197.6089863	89.79756615
12.89	140.4668808	212.9915855	194.3252734	195.9397061	84.74141796
12.9	142.1711215	213.8715674	193.5696502	194.7691274	90.11821955
12.91	147.6440298	210.5245821	199.4256166	197.8558913	88.439673
12.92	136.1431506	210.3479144	194.2110614	197.3129482	89.71129223
12.93	143.482111	220.4116077	200.0342201	200.5543484	88.59619269
12.94	145.5891127	218.8024821	205.8726385	199.2068637	94.53825066
12.95	147.9775841	231.1624967	200.4307943	204.9016283	92.00189142
12.96	147.3299659	220.7600023	200.8657956	196.0736684	96.94573203
12.97	144.8565474	219.3960174	204.0782112	201.9388931	99.23445707
12.98	147.4885138	216.4780828	202.2865786	203.3181856	101.0625384
12.99	143.3971885	228.5281683	201.5212464	200.7605123	85.58494417
13	146.3970959	225.3097982	203.8165265	201.6141645	94.47656034
13.01	145.1505667	221.6797436	204.8848477	211.8176698	89.82584975
13.02	150.9824817	212.2320875	202.9431962	205.2003122	102.0160481
13.03	149.3222129	215.430927	201.866931	209.3345615	101.182914
13.04	144.92726	223.1378602	206.4989206	207.6035005	101.8602642
13.05	150.3948896	214.1649607	208.0893199	208.3475016	102.2272174
13.06	142.6853816	215.014151	201.2383364	210.7034669	99.9966235
13.07	148.3160505	226.7103067	204.8196435	208.1696867	105.6507304
13.08	148.3967433	207.4440091	207.8818313	209.0911433	104.0698315
13.09	153.3422382	201.6314538	211.9185693	209.9268695	108.7240013
13.1	152.2926863	212.278194	211.8051441	214.7265861	109.1894036
13.11	144.6354229	207.8992195	203.6511776	211.2870608	105.3417829
13.12	136.7452684	206.8602498	205.9771715	215.0407416	105.7063116
13.13	142.3023375	199.5025649	213.7789216	213.2330869	95.27710745
13.14	143.2752914	205.2394078	209.3391638	216.4691559	106.0114313
13.15	137.174187	213.6342436	213.3038	216.6027155	98.68423402
13.16	142.7007058	203.0839933	220.042105	213.6080073	92.20205153
13.17	140.8681761	194.4113275	217.7014903	215.8839776	97.06735632
13.18	142.8896226	212.2213747	219.634736	216.0342626	99.27679865
13.19	149.7191282	208.821825	217.3829975	220.5330374	96.96911592
13.2	141.1340499	208.8600126	218.0846031	220.3611711	96.68852847
13.21	146.6015539	208.647458	218.3214843	218.7474762	101.9342205
13.22	152.2886925	208.4588928	219.7645168	219.11009	94.2865501
13.23	148.5523711	208.0016249	221.5109328	218.7780995	90.73570806
13.24	154.8223062	208.1569966	223.255302	222.5146879	100.9309827
13.25	142.6569717	206.7716259	222.6337263	223.0116994	106.6695186
13.26	153.4267306	205.1096442	225.1025094	223.2173881	103.1925479
13.27	152.5052883	205.7962623	225.2486246	223.8375914	108.4171923
13.28	154.8781181	207.1399971	224.396616	222.7750011	107.2575293
13.29	155.5376955	209.4562878	228.6473562	222.8144919	99.04403178
13.3	155.3520742	203.6371238	225.0391538	217.2316609	97.81207339
13.31	152.7672414	214.7087901	225.3770807	218.869514	93.33821164
13.32	147.5643499	211.7162939	227.9468154	223.6455936	99.84210076
13.33	153.1478455	198.6703752	236.9185186	225.7609804	98.9068401
13.34	144.4989996	194.5646849	230.371291	217.1291581	104.109597
13.35	149.7782326	207.067627	231.7384988	225.2850588	100.622301
13.36	154.0548968	194.1206712	235.3766898	223.0607813	102.145029
13.37	150.2066524	207.6902235	233.3903297	224.3983368	103.0536742
13.38	150.6988026	210.7725991	233.8999511	225.367506	98.24877704
13.39	154.8454755	201.8899034	233.0266621	236.5668304	105.6222175
13.4	140.6342173	202.5110847	239.4810812	230.5591325	105.9338912
13.41	149.3971776	199.065077	235.2185806	230.6403584	98.28758508
13.42	148.9696284	197.0446744	240.9366839	230.8025605	97.15915284
13.43	151.6937633	199.9406335	238.1032268	231.5257459	99.23539489
13.44	150.7625539	207.0844228	243.4428951	231.6970505	97.3830123
13.45	151.9974745	197.7182342	239.7300347	234.6415797	107.2367721
13.46	158.3015052	193.5706455	246.1814808	236.2209169	100.299647
13.47	149.636835	198.8404277	241.8283137	233.3242127	105.3023749
13.48	154.5695521	191.7641044	245.4585557	241.0086952	105.5782222
13.49	165.91621	197.0517337	244.0177122	241.8117439	110.8591376
13.5	163.1428173	192.9337197	243.5158533	238.9639713	101.6449469
13.51	163.595473	201.2472196	246.2555694	234.3892091	103.3086835
13.52	157.8564851	200.9009751	244.4535103	239.1435529	101.9631939
13.53	156.9926206	203.2400747	250.4635325	242.1255581	93.47054989
13.54	163.0763448	195.9089661	253.4823178	240.8901998	93.17457549
13.55	163.1602898	203.0283719	249.9503768	233.296365	100.073855
13.56	154.0191883	197.2679145	249.7713674	241.8173364	104.5043403
13.57	167.0075529	204.8896032	253.0842427	243.6903594	112.6613341
13.58	161.1136156	207.6106849	253.3162933	242.5168414	102.9964468
13.59	161.6453198	196.3522808	247.4729938	245.2820955	98.24476915
13.6	155.7112003	196.6514574	254.3768282	255.3202183	101.7681494
13.61	163.6726088	204.0921915	260.2881991	248.9056886	109.3233864
13.62	160.7738483	202.4148161	248.0428691	247.8188789	100.2456685
13.63	162.5982139	193.4265251	254.3513615	251.2381255	104.1164068
13.64	161.3035847	206.4150406	256.4736057	250.1059764	99.56283168
13.65	153.927476	205.1861453	253.9818721	241.2508914	105.5692609
13.66	159.2608773	216.5365827	259.7967216	252.2451683	107.240115
13.67	161.5915792	204.1458525	256.5894326	250.6972327	100.5329262
13.68	165.6256805	206.8422385	263.1034867	248.213738	109.3436019
13.69	168.3225071	201.3137982	262.8608989	249.7494192	105.9277209
13.7	168.8715944	198.0884454	261.3818427	251.6655993	114.4337909
13.71	170.0395157	210.6227825	258.7100724	248.8996383	117.3814549
13.72	168.6744431	202.3786079	263.4871109	251.6363795	113.6277781
13.73	169.8450265	197.7473037	262.1829661	255.6967157	109.529
13.74	167.878026	206.7233364	263.6601932	254.5079669	110.9129705
13.75	172.6967291	200.9794128	265.7462201	255.3704504	106.9442787
13.76	170.3989174	208.1925256	261.075179	255.8709231	111.598279
13.77	157.6618649	211.6759095	265.2902737	254.8571032	106.6335011
13.78	156.9108212	205.9835205	269.3900176	258.1640154	103.6000913
13.79	164.6627062	199.6534464	263.4417684	259.2680278	109.0572206
13.8	165.5664299	203.0066914	265.8829484	263.2710798	115.0097054
13.81	166.5611623	214.2219992	266.8953875	266.5903947	112.25355
13.82	169.6225737	217.0260677	264.034191	269.5403796	108.6816065
13.83	173.1978612	209.9700407	266.3880294	262.9478141	118.9912096
13.84	157.4865704	210.9002884	269.8391233	267.6017563	119.0216239
13.85	182.2044114	220.8608753	261.7039738	268.658287	112.0482614
13.86	178.5642057	216.176618	274.2522044	268.8324735	109.4606547
13.87	177.3710774	222.8889513	269.5179255	260.8087066	109.6365015
13.88	176.1093091	222.6527437	272.317292	271.5428337	113.2925679
13.89	176.2389798	212.2244486	270.8967063	273.766377	112.8775066
13.9	178.6593515	208.4459031	271.6244714	269.7320935	114.9941459
13.91	178.5529098	225.2997039	276.1345805	267.1444968	113.9150083
13.92	172.8227427	216.2845522	272.0382227	271.2402264	112.2781139
13.93	179.4175989	212.6757706	276.3815874	270.5784366	108.1438279
13.94	174.1666878	221.5008491	276.0925581	275.8589386	104.9524417
13.95	169.117428	218.4365056	277.8887004	271.3547513	118.7657596
13.96	178.4798221	227.8686281	277.8690528	277.9318359	118.6503025
13.97	168.0263152	225.0372374	278.1620923	271.45395	110.093552
13.98	170.4279842	221.7260529	280.977663	273.2735667	111.2673398
13.99	177.7169945	227.0266474	279.0319201	273.1940602	109.2414217
14	180.3984589	220.5298054	276.5126774	280.8676154	112.9641079
14.01	174.6743298	228.6285572	282.6936766	275.3842978	118.3332173
14.02	185.3096735	226.405169	282.2291698	277.6903364	102.8785786
14.03	182.9992262	228.5901644	282.6385908	281.3299155	98.74994381
14.04	187.8262803	221.2159144	283.3139464	283.242319	115.8002976
14.05	188.5705419	239.4980567	288.3601095	278.0522015	114.6937377
14.06	184.5473434	229.4917326	284.1626553	279.1561024	109.7729004
14.07	177.1194761	222.2233142	287.651826	287.1711741	112.1436605
14.08	184.4047249	234.5040959	286.6263201	286.4405687	112.6569296
14.09	187.3457743	220.9123891	289.1009512	282.2560016	106.7289804
14.1	176.8431617	226.4791126	288.8345038	290.0734766	118.4668922
14.11	188.4478503	237.4852466	297.7794164	283.0739189	106.9929851
14.12	186.1335463	237.6644566	292.6239504	289.9704706	111.8467903
14.13	182.9316388	234.9451219	292.4558938	283.0343913	110.6228923
14.14	193.8618354	231.407999	288.3618484	286.4961264	111.4463723
14.15	182.2136469	232.2015869	291.1767397	294.5401928	116.5306224
14.16	196.6956039	238.6350968	293.4947917	295.0842346	110.0574205
14.17	180.4129618	228.4157164	292.2767596	290.2455861	119.0549489
14.18	201.5725806	229.6170064	295.0692196	294.8575971	111.4367522
14.19	186.196961	244.5877637	297.8641182	298.0008853	115.759597
14.2	194.01321	230.6899593	297.9929607	300.3696214	108.201761
14.21	187.3997795	230.002484	294.2676492	294.3661227	114.6356726
14.22	196.2909935	237.7942558	301.84789	298.1550267	115.1492508
14.23	188.6578922	224.6843115	298.918918	306.0192642	116.2507513
14.24	190.0319533	231.2883321	299.1458571	301.7719138	122.198847
14.25	181.9888451	250.7826212	305.8554669	302.9526004	128.9173694
14.26	188.3824485	239.4646381	300.6530337	304.0348286	121.691405
14.27	192.3255451	254.9182586	302.2847416	304.6448718	119.0716856
14.28	191.5792299	241.9787347	308.4472266	307.9186973	121.2594418
14.29	196.3826491	230.47825	308.4227478	303.1770986	131.2319528
14.3	192.9639432	234.8054542	310.393975	306.155101	119.9151234
14.31	198.4304485	228.7933769	311.6321137	311.6800769	130.3614795
14.32	197.9826519	227.3926877	313.4520221	312.7901523	131.5377101
14.33	205.9433894	230.7746634	319.1398888	311.6777619	134.5598795
14.34	208.5251226	234.4053992	315.7515288	319.4681483	129.6374817
14.35	197.7620365	235.2415346	313.8355757	307.5111496	119.5205697
14.36	198.0354153	230.7317947	315.6599714	314.6142148	120.4079729
14.37	205.476721	240.1734591	313.216968	314.6367934	113.2332101
14.38	196.7213374	237.7081587	313.7066027	320.8426166	126.7950841
14.39	196.3080405	243.6596148	317.7945774	317.0841521	123.3570719
14.4	209.6702856	240.4882141	322.1348888	316.6761707	131.2369654
14.41	200.2861987	245.5171885	324.0423817	321.1866256	119.800306
14.42	199.0785724	248.8406656	323.9034469	321.4333453	131.0546396
14.43	198.9593042	241.5398406	322.4438793	320.8569784	127.0065127
14.44	201.2197985	242.8403289	326.2549739	323.6455501	127.6546822
14.45	205.1395192	246.7367636	323.0728081	324.6258745	122.9488124
14.46	208.8030258	248.3492218	326.1744799	323.8619025	126.244893
14.47	200.589719	250.0442874	323.8964172	320.0818576	131.0773375
14.48	216.0606843	242.625251	323.4861287	319.3177956	136.357678
14.49	208.5803661	245.2407758	327.4964267	324.3229474	119.9123137
14.5	194.7481507	247.1693147	320.1366015	328.1389954	117.6517612
14.51	206.6783243	244.8626175	327.7966151	329.867291	125.8246244
14.52	200.4220246	249.1427821	324.9513684	323.7759176	131.6894476
14.53	201.1139614	255.3867788	330.9613774	322.6469269	129.7903015
14.54	212.4042648	254.5606634	334.0169757	325.2795942	131.8470767
14.55	200.5170482	250.8425476	329.3428177	326.3044998	133.9456208
14.56	202.3578042	240.2769047	334.7472883	326.3025536	126.861798
14.57	208.1053088	241.4941656	333.5745874	329.6314432	120.2460354
14.58	206.7322202	253.4602702	336.4671413	333.5250895	131.885026
14.59	196.4689831	246.0834328	338.6049175	333.4705633	130.3428761
14.6	204.0115543	244.1433303	340.8772894	338.2701021	121.4791517
14.61	195.3392013	255.9824263	337.6582552	333.3359392	117.025282
14.62	206.3867798	250.5217669	341.03087	331.4345677	115.9981487
14.63	212.6100157	242.3344298	339.9502804	338.2046	125.5693736
14.64	213.7065435	257.2558888	344.1174027	344.0796896	131.6296124
14.65	207.0521989	260.8673855	335.21511	337.0981032	121.862679
14.66	221.6047588	245.1370471	346.4971461	342.2817541	121.6530575
14.67	219.2506281	252.1899749	338.5988348	339.6674559	129.2546066
14.68	220.9537582	249.6877664	344.7272917	339.4129546	127.0639757
14.69	221.0985147	259.8886797	340.975498	346.0378685	133.4385397
14.7	208.9582909	254.7966486	346.1225596	342.7115626	124.4031819
14.71	233.4181306	253.3781184	337.1572217	341.3099377	128.2876601
14.72	221.9365242	263.128632	339.7304905	344.0426616	123.1959797
14.73	221.4375091	266.252213	337.6146603	350.6700098	128.6012706
14.74	213.4246854	260.1252387	335.9639283	345.6819425	120.3026635
14.75	211.3323621	270.6989827	328.3753592	343.2455464	122.0184608
14.76	210.6898639	271.0681589	328.9444697	351.9116758	130.2887887
14.77	220.1650323	249.0880456	332.1853379	349.3599124	131.7643873
14.78	227.6346928	267.14029	330.6351375	351.5226306	125.592963
14.79	210.7332131	262.6313538	329.5388772	351.9623792	118.1800789
14.8	220.0160039	269.153572	330.5068695	349.7350128	114.7937452
14.81	220.329113	268.146897	327.8416128	349.4786446	117.4929995
14.82	204.650895	276.9928249	323.3814841	354.5472193	120.870043
14.83	214.3373245	276.3455328	325.7200456	360.9035299	126.2871632
14.84	218.6547197	275.4277741	324.7375999	358.738704	122.9238012
14.85	219.9843168	273.802659	318.6889995	356.8171759	130.2755601
14.86	218.7671208	277.8744786	320.0895015	357.9937563	124.7695308
14.87	220.1539434	271.0444296	317.1509668	363.5904909	119.5926373
14.88	229.3532756	278.4681888	317.4398715	357.5394284	134.5332105
14.89	230.5209845	270.6099046	324.1424163	355.8338955	127.7821147
14.9	218.4666917	279.9050549	320.0312005	363.2704122	137.689068
14.91	224.9008858	270.6457822	319.1174	365.4010392	123.5050369
14.92	214.8599746	267.4080101	325.9676822	359.0268173	136.1576948
14.93	221.6005289	274.7360174	329.4820087	359.6371709	126.4377788
14.94	225.5456845	270.6378554	326.903163	362.5307278	129.7484669
14.95	223.0496779	265.8997522	329.0863539	361.3658222	124.476766
14.96	227.6520004	270.2284161	331.2216636	359.4981617	120.4154318
14.97	233.6307856	283.3270126	324.5916742	359.8849088	136.6968495
14.98	230.841987	269.0861339	338.4893242	364.5015696	123.5680081
14.99	230.5119091	270.1692032	335.0914288	366.6641086	122.7120397
15	220.6425337	280.4238771	337.8562296	361.3612297	121.3015575
15.01	234.7669078	270.7583482	334.9391799	358.9103309	129.9181613
15.02	227.551634	277.067421	342.8481014	361.4660776	133.3060008
15.03	226.3642278	287.4386094	331.1723036	365.2262099	142.3753355
15.04	231.6268339	285.2250166	336.0993988	355.8293544	132.3484033
15.05	227.9814276	281.7433653	338.6016368	360.3290125	132.8311694
15.06	240.3899346	302.9036866	337.4529054	366.7511052	131.6517456
15.07	237.6320819	288.9595423	333.3528845	365.7202218	131.9008314
15.08	231.0332115	288.5351909	328.7931309	367.9283982	139.7537986
15.09	226.3361352	280.5798042	329.7531721	369.9165763	140.651196
15.1	228.6944208	303.1079161	331.7047816	370.826585	140.7825801
15.11	224.1290225	294.3034464	323.4296186	367.8215448	127.0451926
15.12	247.6327241	288.2209843	327.0440648	371.4388388	136.5587371
15.13	221.0290621	281.1666941	323.9270561	384.2827468	133.6306273
15.14	234.4792647	291.1420541	323.8389491	373.6163085	139.1647802
15.15	235.9214857	295.5764405	329.1129484	375.1638247	126.3707373
15.16	242.4910249	291.5895982	323.8783827	375.2399647	136.8357241
15.17	232.4548421	292.8705425	323.0200756	377.0818485	147.6119046
15.18	227.7392719	287.726666	324.7005337	385.1039466	137.2651642
15.19	218.1302425	296.1545025	326.1921099	378.9945542	134.0420958
15.2	229.1263366	293.5153906	318.9322976	379.4877885	142.8289817
15.21	220.3058247	287.2327309	322.5301228	380.5139438	127.7841618
15.22	231.9261361	288.2083471	318.8436353	380.0232697	144.8224996
15.23	238.4296172	293.9865681	323.7048414	393.6716856	144.4261592
15.24	228.4603043	296.0641755	312.0884449	393.8529322	140.6804038
15.25	240.4124978	288.6365856	314.5437999	384.6936787	146.7256143
15.26	246.1554197	308.709218	313.9052156	384.3481313	135.8869433
15.27	240.1433675	291.787904	316.5334275	392.3495646	147.5769953
15.28	239.9766158	298.6855198	318.6188599	383.2461512	144.1065422
15.29	238.44004	297.8403425	315.5660726	399.2058032	135.4625398
15.3	250.4538917	305.5207169	320.2419362	391.7273543	142.7249125
15.31	244.1228452	299.8514453	316.5924404	389.4219222	138.6075485
15.32	248.1454664	297.133168	318.1631842	399.7487441	141.5622009
15.33	256.2994418	297.7996851	325.1431523	404.6407247	140.7151597
15.34	250.3174164	305.2743113	321.1191768	396.4600084	151.1494015
15.35	264.0145297	291.7179383	319.605192	396.2690633	147.2182345
15.36	254.3489917	290.7068755	319.3534188	395.8403705	153.2447214
15.37	260.4721578	309.1037118	325.143981	398.8272509	150.5621341
15.38	254.0046671	291.0836431	329.1117881	401.5535214	147.8123821
15.39	249.5225684	287.6443144	324.2512048	402.7967765	147.82515
15.4	261.6536017	301.6639537	320.8338698	408.2505142	152.5452541
15.41	255.905723	291.2471873	328.4450419	411.1860544	150.7977035
15.42	254.6202613	296.6847532	328.043951	408.593316	145.0479034
15.43	262.5239744	292.4072798	327.3638082	404.2754374	148.2864471
15.44	262.810538	305.4076294	327.5479517	412.0964976	148.1925378
15.45	251.8336747	305.6288404	327.2408676	405.3275185	152.5386814
15.46	251.6639162	298.1420447	325.3257172	408.1587794	145.8253289
15.47	251.8254946	295.2916571	324.0454693	414.9073963	149.8707582
15.48	264.8607248	307.380734	336.123053	412.1624549	146.7416188
15.49	245.0574469	281.5913271	327.1634189	418.0461316	144.1169528
15.5	260.5619557	305.943131	335.3452262	419.1586389	153.9997029
15.51	261.524046	313.9032326	330.0289806	420.2298918	133.1772041
15.52	262.0455299	303.1327046	334.1979375	422.9119	145.6886814
15.53	258.0563335	317.7845274	328.9114566	413.7438475	151.9847806
15.54	263.8261014	300.8472611	320.5423524	423.7691517	148.7369583
15.55	259.2491885	319.6273592	326.6746253	426.4412018	143.8995409
15.56	262.7794287	318.1350437	325.8568438	421.3101168	152.0374829
15.57	267.0109138	311.3042698	320.0789801	429.6179689	154.0901685
15.58	268.0725246	313.1870397	325.4621863	428.4649114	140.7772852
15.59	261.6958647	326.8934239	321.9480273	424.1798608	146.6301127
15.6	251.8997547	301.8509183	317.3906295	428.3645336	144.984994
15.61	254.2858921	320.6078477	317.1507443	422.9100929	152.6042016
15.62	254.1565013	301.8271669	318.3003994	433.9552751	145.5505224
15.63	249.0579612	326.99786	325.5509084	425.6724019	140.7960718
15.64	258.849301	315.1836541	324.477588	424.4554344	152.6948335
15.65	236.4813832	317.3015163	329.2824986	432.7702643	155.6695237
15.66	264.3439969	319.244579	325.793432	434.0785443	146.9688934
15.67	255.751379	333.8262951	329.3191692	428.3697898	147.6931236
15.68	258.2625594	316.8452223	338.8526875	433.2898399	149.0700327
15.69	265.9704134	322.1587792	331.6558034	436.4735775	143.1694803
15.7	252.3875099	321.4056058	330.4807762	433.9343755	148.3394351
15.71	265.1226223	301.9250201	337.746484	445.2136199	142.8003769
15.72	256.319563	317.6161548	337.6750327	437.5173937	138.5904237
15.73	260.4015222	315.1128702	336.9391269	440.0843028	138.7247114
15.74	258.88017	323.2251869	328.055604	439.912432	151.4547878
15.75	250.7954807	315.1134434	333.1734608	436.9920827	150.2146517
15.76	257.4247465	313.8653238	336.1335274	441.9146467	157.2535759
15.77	247.3066798	313.522315	330.8905942	444.7061192	163.5656678
15.78	251.1411139	309.5315186	328.6324173	433.982789	155.0519438
15.79	250.8068084	319.5135296	328.5914043	442.4898791	159.3880858
15.8	241.2066412	313.9250117	330.8279284	440.7783261	153.1370191
15.81	252.7783455	322.7074481	322.3666492	451.764722	163.3180237
15.82	246.599718	314.6822421	327.5011829	453.5469496	172.7719462
15.83	259.6751605	336.2612813	327.5424564	447.2291907	144.5388117
15.84	265.5833173	313.6448519	327.9881438	440.6464874	156.3279397
15.85	247.0859377	320.8539069	325.5356886	442.5103641	154.6872839
15.86	248.9090996	319.9304783	328.3916838	447.0225058	161.8091013
15.87	242.8670232	314.6027361	325.5475249	452.1263044	156.906713
15.88	237.8994544	324.7648949	326.94205	441.5899674	162.7141422
15.89	243.8312301	314.7842317	330.6272143	452.1200359	166.0913414
15.9	240.7448684	308.8820751	329.1289235	444.3645252	150.7762493
15.91	246.7968445	316.6984306	337.9268433	442.4609188	161.7028089
15.92	248.4007827	306.4895502	332.2074723	444.5202401	158.0542399
15.93	249.4995171	321.3952243	336.9030092	434.8711928	152.3912895
15.94	241.7430323	309.7678776	331.9893492	445.677186	161.3673828
15.95	253.411904	312.4766454	339.7050922	455.7395081	166.7129087
15.96	257.4137792	315.8145362	338.2844299	441.8978632	172.6296936
15.97	243.4144441	311.9281255	339.5074926	438.9900938	163.3330933
15.98	241.7625351	333.8045128	335.8321433	438.8388085	167.5799249
15.99	246.9423098	329.6527977	340.7493785	434.3685459	149.1500286
16	246.3820714	323.7065656	337.243521	427.16672	149.4824777
16.01	250.8524541	318.3447913	349.3723391	428.5234545	148.3997939
16.02	235.5177049	304.7499664	350.5678889	432.3448329	162.41129
16.03	250.7218953	312.6829342	342.0602376	435.1477286	158.5767136
16.04	242.673308	310.7778709	348.6302791	422.7631979	155.7628242
16.05	249.4400225	306.430401	344.0779938	419.1080617	153.9019563
16.06	245.6653081	300.762104	348.454195	421.0550545	167.3749713
16.07	243.697025	337.4365019	354.1897198	418.5906827	176.0151491
16.08	243.1925363	313.1219665	351.0632777	415.4832382	162.4620507
16.09	248.1856054	308.3643165	352.1310964	409.8211677	168.9024256
16.1	255.0801591	325.8907409	356.0802626	399.333552	167.3713117
16.11	261.39772	320.3491672	353.48178	407.8126731	154.6929522
16.12	254.2758772	325.8345734	356.3742032	409.1101304	166.7158424
16.13	254.9542608	317.6521128	357.1714034	407.2705247	168.4882745
16.14	246.7668365	326.6743306	350.5467812	402.2397056	167.8696691
16.15	249.6194972	325.4839782	351.4628535	394.7198049	153.8572505
16.16	259.7080589	315.4643407	354.7205212	398.7168849	174.115262
16.17	255.9346944	318.6486418	349.7896384	395.6987204	155.3801187
16.18	249.9200891	314.501691	350.1240599	400.1084143	169.8984478
16.19	262.5474861	317.2462458	356.3218883	394.5189206	166.4212753
16.2	265.8058236	311.552919	344.8190934	395.3248075	176.8907404
16.21	258.9565338	319.8876442	347.6631731	397.419731	174.0029854
16.22	263.4748011	314.0062492	347.4961174	398.530542	172.172066
16.23	250.1636828	333.6675985	348.6998106	394.0375958	164.6758931
16.24	259.4294088	323.9048698	352.4062466	389.2968597	163.3976635
16.25	246.9648976	327.3980891	351.6792238	399.5686994	160.1406769
16.26	262.442157	321.0046687	348.9407785	395.4341844	174.0843476
16.27	251.9199017	331.7573883	350.7609917	391.7435639	181.6966508
16.28	268.435021	324.6719675	353.9107844	387.7139188	167.8329269
16.29	256.9520545	334.2361721	349.3664988	394.1400093	166.8505432
16.3	271.5484672	318.9686181	357.6028003	390.0301262	160.3325272
16.31	263.1994514	334.8294996	359.9163991	389.2222401	161.6072125
16.32	264.105166	321.9589802	362.8759183	395.7166222	169.4359471
16.33	257.6202263	334.5804851	361.3257456	395.2858295	167.3741655
16.34	269.6890465	330.5236462	369.8441286	389.4876361	161.5395423
16.35	259.6666812	333.5192484	359.8151842	396.344408	142.3040474
16.36	255.7913488	322.9347691	357.0675897	396.5638058	165.6951207
16.37	252.2228856	339.6649353	365.0178746	398.1505325	167.4980177
16.38	263.1139135	327.1564563	361.4116592	388.2293092	168.722737
16.39	269.3572888	334.2810209	362.0568528	391.597783	155.7323724
16.4	262.7954235	328.4740249	363.3291315	401.5950095	169.1491149
16.41	273.8262635	331.0273278	366.0637986	397.967585	173.4479338
16.42	259.9089007	342.1514714	370.1795011	409.7494462	162.6210691
16.43	257.4044821	341.2502209	363.4354712	404.5803417	155.8990202
16.44	262.8402412	343.9069528	363.0016571	404.9967106	159.5975526
16.45	260.0990121	345.7498373	364.9697094	402.8441122	156.0925151
16.46	259.1469013	333.1450479	368.3623428	412.6893153	152.4473739
16.47	252.6893316	341.0327492	367.1814356	414.9204927	163.8494077
16.48	248.953194	339.9625268	366.9120394	411.7713406	161.0679845
16.49	248.3336304	344.6682224	365.219245	405.3076993	156.4896876
16.5	243.997574	339.8683666	372.6684828	414.8878178	150.0942737
16.51	264.890374	355.084661	378.6678304	417.2595783	151.8428642
16.52	259.3263005	338.4881696	379.6294953	419.8865572	150.2391322
16.53	282.4625887	346.7684414	374.6515973	415.1175388	150.6642183
16.54	273.8157528	359.9143567	381.0169991	411.6592763	151.5040174
16.55	263.0379603	336.6702637	373.2065544	423.1912532	147.9565166
16.56	265.9937416	345.0699507	381.4846169	413.7909548	160.1614733
16.57	269.5668994	337.7243774	374.909274	414.8377206	156.6643365
16.58	258.4720879	347.0281158	375.8256157	414.5847138	160.4870115
16.59	259.2306752	349.0151957	380.3069116	406.3626336	154.7225469
16.6	257.664274	342.4374308	383.0458971	412.1743748	148.7459892
16.61	252.3991763	345.3898812	386.588894	415.7135218	158.4799806
16.62	260.124822	351.5254715	385.3343453	405.8834573	148.1141836
16.63	261.2251154	342.803758	389.5705822	406.9158818	148.6429645
16.64	256.4735182	348.836734	383.170084	405.8762666	154.1742765
16.65	255.2254259	358.1918645	386.1301283	400.3263132	147.7401083
16.66	260.6629612	350.4763097	388.6289937	407.5278432	146.3164081
16.67	269.4732688	351.5288421	378.2735997	403.5142197	148.5719235
16.68	276.9615174	350.8900389	381.1794914	407.000203	143.6478323
16.69	268.088105	351.3239081	382.717737	408.4334413	148.0680709
16.7	257.4011907	356.3874918	381.9629028	412.9962967	148.6297735
16.71	262.2417495	351.6937891	381.6218048	411.2427152	152.601509
16.72	262.7495364	354.3494213	388.6292742	410.857653	160.2465739
16.73	270.1577087	354.6089254	380.9798155	407.3746294	154.1076524
16.74	268.8747051	333.738484	381.6122695	414.2763612	146.9997131
16.75	260.7653925	357.6332354	386.767647	420.2431872	156.0106082
16.76	280.8567718	356.5801068	386.8482207	420.0978004	156.3017232
16.77	277.8316348	354.086115	387.0007942	418.3832332	153.1461149
16.78	274.4598803	350.8774499	386.6474039	412.4319974	153.8641111
16.79	278.6618633	378.1018212	389.7807399	414.2808801	170.5440226
16.8	276.3929666	359.4198734	384.3229354	422.6097388	153.9760905
16.81	281.936815	368.3069037	380.0420544	418.9842736	157.4980704
16.82	284.6363939	368.9319525	383.7001626	421.3646654	157.0582603
16.83	281.5639578	372.1593781	389.1897257	416.3067163	168.6350738
16.84	287.0702908	379.3137333	385.5051777	419.9749628	165.2415985
16.85	284.223456	351.7180468	388.3750698	422.2057672	146.8572252
16.86	290.2726433	362.8307952	379.8388968	427.6017756	147.9506975
16.87	292.5081715	363.8448917	382.8557617	415.7872113	154.8104258
16.88	284.8538186	352.487674	386.2101956	418.6941193	152.6061143
16.89	284.9469073	368.8801591	389.1590884	419.2244149	145.5380245
16.9	301.112736	364.1772881	389.6635712	409.6691851	153.1990694
16.91	289.4742881	362.1658278	380.5434031	418.1330552	154.605648
16.92	292.0411534	362.1071408	383.8944822	421.4792913	149.2542359
16.93	287.6573297	367.4985497	396.1652326	423.1381617	148.7403725
16.94	303.0743881	364.2860399	391.1924471	416.6228943	141.1327405
16.95	290.4136646	350.0423941	389.1673964	425.745748	143.5534252
16.96	290.8911252	355.9772225	393.1063415	425.1129088	150.1528232
16.97	284.8530441	364.5960547	392.3873736	429.1444002	145.7869865
16.98	290.9719786	363.1257806	388.8794733	428.8373068	134.187791
16.99	301.2665299	368.0653096	398.0484235	427.8962242	146.2279632
17	286.4830623	371.4712394	394.5866271	427.4990665	147.0473195
17.01	282.6782405	372.802182	392.7743705	430.8961846	156.5832061
17.02	298.7354212	359.4768119	393.8416267	432.3933266	147.1644077
17.03	278.037269	366.6577928	398.4639577	430.2767387	133.1853663
17.04	288.0016266	361.575972	399.6836701	436.2142528	130.1249783
17.05	296.5921752	356.3802606	395.4328727	430.5026732	136.0571368
17.06	286.8040608	343.262031	400.0056066	434.0177551	131.7191451
17.07	288.6506461	359.5480999	396.8039448	435.8727878	137.3452631
17.08	290.7952081	362.0853375	397.867142	434.8434529	132.7760255
17.09	297.7584552	358.1359582	405.1973946	433.1735592	129.0828493
17.1	292.4070831	365.6530638	408.6692516	437.4189808	147.5242848
17.11	302.5679916	352.5342074	407.12584	435.7848533	131.5962524
17.12	293.6730716	362.9454044	401.5096692	437.7937894	127.0152016
17.13	298.6646079	349.0325576	413.5639268	428.886515	144.8014382
17.14	298.8495162	366.1297069	404.3457662	435.5803902	146.5421593
17.15	306.5682805	359.3103336	402.6939109	437.1245065	144.7965071
17.16	296.6499318	360.2444351	408.537769	434.3540201	147.8281126
17.17	291.8321958	369.0212438	410.5895229	443.7507145	142.2683393
17.18	310.9225939	355.6056205	404.6524116	440.4330405	138.5411325
17.19	301.8138986	371.6738147	414.5279768	429.3144109	143.2607534
17.2	312.3096309	357.7304931	409.9800094	435.88805	150.7279958
17.21	287.4661685	355.5715434	412.4108445	444.1480799	146.0808471
17.22	294.7514122	354.7072161	426.2311295	435.5585026	144.3440429
17.23	297.794432	369.0567893	416.8010608	435.6922558	152.2099419
17.24	308.6652447	361.313617	421.2906421	440.6029811	160.6228687
17.25	312.4762019	382.2445123	419.9067388	439.6587465	156.5773404
17.26	299.556838	371.4871077	425.062583	432.1103026	165.1829075
17.27	296.955356	360.9942035	425.7517874	440.2523071	147.0558857
17.28	308.4225158	373.4377866	425.7614765	438.5399008	148.3177132
17.29	298.638083	370.8566649	427.4922709	439.6723999	149.7862258
17.3	309.7582063	375.4170646	428.4548965	439.4931333	147.2765459
17.31	301.0382436	377.4549655	437.9396032	447.1171435	141.4869931
17.32	296.2626714	376.7621024	435.8627612	447.4906321	144.9344699
17.33	313.7457697	371.6537391	436.4873196	451.9119151	140.5821062
17.34	284.8360057	376.4501912	435.8052934	451.5301628	151.1984853
17.35	315.6474511	372.8369385	440.7888987	456.2898008	163.6013608
17.36	306.9629415	367.6594522	443.2724545	458.3322153	167.7567558
17.37	309.3262769	370.7437974	443.3026946	458.9300405	160.8468834
17.38	314.1790284	367.7146498	444.2200432	453.8537632	159.3132518
17.39	310.6204546	371.9427439	441.0868217	459.6994375	158.6848209
17.4	311.8765212	377.7073537	440.1235893	461.6125749	141.1102248
17.41	325.4507303	361.5957465	447.8664966	458.0581891	158.7324981
17.42	323.2378812	380.2046636	445.3045755	464.6957628	146.067295
17.43	314.6949131	366.2622579	448.0108982	460.6296505	148.8405535
17.44	313.3543219	373.317311	451.8547167	459.1609455	150.2606095
17.45	312.0678868	360.7259949	446.399994	458.4222458	150.0796178
17.46	323.3771655	372.9204504	451.0145498	463.8067761	154.5640634
17.47	320.1333669	361.2141139	453.1795437	456.4491233	150.1659906
17.48	310.1398053	364.3886661	452.8310604	460.6933066	165.6362967
17.49	325.8584914	359.491407	450.604318	459.0893779	144.4690306
17.5	309.0073801	362.7325893	450.5645462	464.1131404	159.5288298
17.51	308.5078963	353.9287948	453.0332024	467.8183651	161.4601403
17.52	324.7617983	361.0118011	451.228429	462.8027462	160.5564777
17.53	316.0576936	373.701105	448.983065	451.8150002	155.244676
17.54	330.3538569	364.5003528	450.3449376	467.1890027	168.0085778
17.55	322.0567378	377.3401876	445.3648412	469.9390284	143.1213136
17.56	319.5364846	372.9918234	452.6026704	472.334171	145.8204821
17.57	323.4524414	358.5613894	446.9965311	474.5209406	152.924848
17.58	337.5610735	370.6298645	447.4603666	474.4222552	147.4387419
17.59	327.6797033	382.9394763	441.2631619	480.506279	153.193911
17.6	322.6664469	367.8404374	444.7085556	468.0044437	152.4034567
17.61	333.2079167	373.0211247	448.4177891	478.1383341	145.1746439
17.62	327.2538639	379.3712212	446.7310902	484.2033641	142.9076795
17.63	323.7938352	379.2165337	448.6740316	478.6599232	154.638622
17.64	339.6514371	371.4453773	450.6711696	478.8777542	145.2026539
17.65	311.7018687	369.3473877	452.2082666	485.5694758	158.9066745
17.66	332.47488	377.1702031	450.2379112	477.772567	152.3844943
17.67	317.1358327	377.777145	458.5103457	477.2623901	152.3664964
17.68	328.4889204	382.2640207	454.4503237	477.4401746	145.753153
17.69	321.8114867	380.267255	453.4089359	485.5050598	153.0015098
17.7	327.8442741	394.5021985	453.0687244	480.6129901	137.6613431
17.71	334.9641659	391.0805042	448.7130965	486.9863177	140.7687818
17.72	319.9922332	388.0145741	445.9193381	489.2966868	148.4668791
17.73	315.5988388	387.202216	456.9122289	479.0622795	160.3464098
17.74	328.6105587	409.5342743	446.8538591	483.8056693	161.0687295
17.75	327.3942597	384.7929004	452.4728032	484.7756809	150.3784571
17.76	326.4206797	389.4902459	445.9300992	490.0771924	150.4767205
17.77	327.5491158	385.3073523	446.7830552	482.7360527	143.8114768
17.78	329.1275642	383.9955728	447.8873635	489.0832829	147.5180148
17.79	330.6297631	379.0053171	449.0824222	479.8554348	154.3102285
17.8	319.8119375	400.6932517	445.5868536	488.1561531	155.822018
17.81	319.9243911	376.3854524	449.5687462	483.016624	151.7595474
17.82	337.5088097	383.3816976	453.2077599	484.3941353	155.8579911
17.83	336.5702285	397.0404687	446.6028812	481.2471329	162.5980586
17.84	321.2972357	379.8092117	450.8261534	480.6077781	162.6181541
17.85	340.8539747	380.2529415	452.993554	484.3911548	149.4880035
17.86	332.6140605	396.4078807	448.7380331	492.7601645	157.817038
17.87	333.8851653	383.5683574	462.881322	498.9134191	153.7165942
17.88	324.672773	380.3864531	459.4670023	481.8983741	167.3256448
17.89	339.4346987	379.2043503	463.4724918	498.479833	149.4581342
17.9	328.3334597	376.4618272	460.9210691	487.6182551	156.6074636
17.91	322.5413243	390.6400261	464.8064471	489.488931	162.4445614
17.92	325.3106763	381.660665	469.5008056	490.0734278	165.4401908
17.93	315.6828352	398.5355894	462.4340768	492.9900079	148.4924477
17.94	314.2842612	372.7947413	461.261037	486.3914513	149.1432652
17.95	308.5419235	391.812794	468.2570141	502.0970212	156.3412122
17.96	314.5532766	396.5274801	465.4256131	505.3145148	173.5806623
17.97	311.4608741	395.1543813	462.7261503	494.1920213	166.0941516
17.98	314.8094904	390.8258253	465.5324089	501.4433299	176.7952435
17.99	312.5705205	391.3957046	464.4231421	498.8521771	173.8949567
18	317.9440038	398.1925734	465.3361283	493.9617204	166.2183862
18.01	312.2743927	394.9960426	471.0771437	504.3124261	153.2524732
18.02	321.6559147	392.9169209	464.1077801	498.3535373	155.1793557
18.03	323.0535136	393.6655688	470.0215576	498.5522104	165.9586935
18.04	308.5198508	398.5051985	462.1996786	500.7999776	171.8076191
18.05	312.0133994	398.6343574	471.9292673	502.518725	156.9717763
18.06	309.2137038	408.0682059	462.4459565	498.5747988	154.5790369
18.07	320.7596323	400.7662478	463.3629678	503.1386594	150.4660578
18.08	319.3791961	416.6681029	472.4532317	499.7285217	145.1591055
18.09	318.1219215	395.4168998	466.9972469	504.9376351	160.8015871
18.1	328.6524564	406.9503714	467.9993691	510.628625	162.8728457
18.11	319.9787247	385.6459346	469.5499387	510.4813522	163.2887355
18.12	319.1054052	408.0722231	473.3404614	509.2772987	167.9257005
18.13	333.9581315	416.9969494	470.967453	508.3626058	169.1525874
18.14	322.9894273	404.3225181	477.9334007	512.739854	158.8539709
18.15	310.307945	410.2917309	472.6645493	502.7420792	168.0551539
18.16	306.3273214	419.2182619	475.5628804	510.8912874	160.5489442
18.17	319.3412032	423.0157048	479.2350241	511.5061982	161.8472861
18.18	331.2813151	423.229024	474.737871	510.2200596	184.4195133
18.19	321.021234	412.7095572	478.0165226	504.3123363	172.2808581
18.2	332.0573886	412.7391528	466.2961276	510.2944101	162.221368
18.21	324.3859581	422.4477472	475.1555099	500.2674467	173.5362057
18.22	318.3281642	420.8670803	474.101654	493.4478549	176.4539408
18.23	322.9725791	413.7718991	479.5730696	500.7186457	182.1463424
18.24	321.7407448	402.8985448	475.5340526	492.6741379	162.4176364
18.25	315.2516634	415.9859191	471.0855913	486.9480564	152.5479096
18.26	326.5261824	415.7186119	479.1071999	488.2283999	162.3162228
18.27	331.5116438	412.3357844	469.3714595	489.8968339	168.0580364
18.28	331.2492103	409.6410212	472.7164829	493.4016365	170.5301516
18.29	327.5862196	408.7691139	482.1062513	488.9102736	168.0462469
18.3	340.5597176	418.1139501	483.896201	495.9538051	157.0301077
18.31	337.2591265	407.3245534	481.3800747	483.4903769	167.0047981
18.32	327.1638304	428.7371344	486.9151779	486.4935253	161.8501795
18.33	321.6747559	421.7453382	484.3655049	493.1900635	168.5491246
18.34	326.4372465	422.5523404	488.2756135	484.5955598	167.7162668
18.35	325.1010051	400.6244632	490.6989583	490.7926774	177.4590558
18.36	343.3444862	410.2048049	493.3366864	478.8427943	169.6466991
18.37	340.7865276	403.6381862	493.5244163	489.623563	174.1547437
18.38	331.4372629	428.7651777	489.5350566	493.3337012	177.8745312
18.39	338.0476292	406.9098412	495.3485922	478.357557	173.9056585
18.4	349.5083204	408.4207929	494.3741925	483.5256736	176.122258
18.41	332.1365841	407.0340085	499.7321585	480.9056794	171.2941909
18.42	340.8260498	409.4087831	493.9585506	484.2099886	179.0273969
18.43	348.7311997	413.1080108	491.1557962	479.1195347	174.914089
18.44	319.3758832	413.7043368	497.1396122	469.9895139	176.8051972
18.45	320.0211408	394.043896	495.9236319	477.5986303	176.3892754
18.46	336.0420064	428.401649	492.5757962	476.2439249	163.8027868
18.47	323.1264759	414.2012749	494.0966508	469.188901	154.4705116
18.48	329.9174331	416.332954	488.7073179	470.999718	172.2498093
18.49	327.5458302	418.6424394	488.4499102	473.1033123	175.493377
18.5	316.8372695	409.8336189	488.6913932	465.6897247	167.5618994
18.51	327.4251284	415.1527275	494.0268311	461.8807481	172.7950205
18.52	324.0219745	422.1347454	487.9429089	466.3971446	163.2372177
18.53	338.6655485	424.9008073	487.390379	463.9808102	168.7797802
18.54	342.9978183	412.8944501	488.5751701	476.3334661	160.2763104
18.55	345.3449679	420.5782457	490.1392953	478.1632982	171.8579761
18.56	350.5032303	430.2598254	491.9497921	460.4016689	169.5435625
18.57	342.2654221	430.0727571	486.865428	465.0234792	186.495734
18.58	344.6449662	411.2846498	490.9738695	474.5031745	185.7235754
18.59	332.930942	427.4948587	488.8950463	469.5157926	189.6316527
18.6	339.7681137	416.7331599	482.3185895	465.2114276	171.0239948
18.61	330.2495196	425.644545	493.6213554	465.0004946	182.4231472
18.62	338.5695544	424.2752068	500.3850902	476.576355	188.9261786
18.63	339.5186218	414.8867493	485.7050984	475.2986574	188.9893404
18.64	354.1100955	422.2955571	494.9275488	472.4195638	186.2001857
18.65	347.6703979	420.0388298	498.0001938	470.0454187	177.4723048
18.66	351.2991083	433.318792	493.0449549	478.6274839	168.0716133
18.67	339.0351065	415.4553363	498.3413741	474.1209432	185.6576726
18.68	343.1886753	417.3557363	493.7005195	472.5381272	178.0813853
18.69	344.1088224	425.6653016	496.8076124	481.7803132	194.1053338
18.7	342.5770216	411.2865181	492.9834936	473.8029185	184.7318638
18.71	324.6835493	416.5967209	499.6508101	482.0874692	187.0862207
18.72	336.8155512	421.392693	493.9821994	482.0826244	168.0209378
18.73	350.5017633	424.08705	490.9918505	484.5046831	168.4253646
18.74	335.2626445	428.6267271	488.0512479	481.0493467	170.7823812
18.75	347.8749682	412.8058376	494.7958295	484.5432032	185.4598913
18.76	344.8925967	424.3770001	491.0591407	489.4066317	176.9008067
18.77	329.9156234	433.4956324	494.591852	483.9260054	180.5363001
18.78	345.4068629	432.4247396	488.86317	492.1132222	183.9611236
18.79	329.9749492	415.4059826	498.5592832	505.8380266	183.383073
18.8	331.4164432	424.6728168	495.4682746	490.0715207	175.2984195
18.81	324.5392819	433.4937928	503.4893898	491.5148027	167.3814406
18.82	333.6726326	434.369039	496.5449524	491.5736058	170.4540945
18.83	336.4212989	415.6013424	499.0849245	502.0700713	184.2571654
18.84	340.4860726	434.6886615	496.5319352	494.4349804	182.429861
18.85	347.3975283	435.3996696	500.1414799	501.3804463	179.0173817
18.86	341.6072204	421.9967667	503.1244847	498.3815614	165.6966181
18.87	356.7948071	437.5931183	501.2531587	502.0149723	163.6759535
18.88	335.2854276	419.4516607	497.9284056	504.319153	169.4690127
18.89	356.2043319	429.8721074	501.6505308	505.3604329	177.4563128
18.9	339.1378341	426.1902232	499.3494145	512.0507692	178.5433889
18.91	352.9220135	436.8590293	499.0438908	516.06491	180.2721563
18.92	355.1174344	444.1495047	509.8189384	518.4321846	168.9311082
18.93	353.8225759	419.2473822	508.3231476	525.0603046	183.5231861
18.94	342.4611276	433.8954739	507.7511168	520.4650112	175.8862843
18.95	364.1668692	420.7564128	512.4590097	527.2244557	173.6930457
18.96	359.8630041	446.6029313	510.4042447	532.7555321	185.776713
18.97	361.9038754	437.1141574	508.5690171	524.9183465	170.1967841
18.98	360.8613382	424.3409201	505.2543054	522.0329152	169.2187064
18.99	353.6513056	438.5799989	512.924568	521.6812507	161.8122497
19	359.2796149	450.182161	516.5556171	529.4869823	173.7679435
19.01	350.701447	433.0339468	512.3837793	533.8848305	162.1651427
19.02	349.5691869	427.8935015	505.9980678	534.0726604	176.1203496
19.03	332.3440173	437.8059247	512.1511216	535.0633909	164.9071373
19.04	345.188967	433.6466326	510.4568049	534.6215662	169.1946114
19.05	334.3179512	432.5526828	512.2348907	533.7589034	176.0162864
19.06	341.3101759	439.4052706	505.7845885	540.6449354	172.2268878
19.07	353.1959877	439.2253411	515.6362044	540.3518167	167.0379737
19.08	345.5602244	447.0330446	501.6392666	554.3584852	171.8969051
19.09	347.6227465	446.394952	506.2524069	551.1909323	166.5102098
19.1	337.6771949	427.0705176	501.1968358	548.4251073	164.3137519
19.11	330.3441654	424.6256657	503.1927766	550.8766402	182.673
19.12	331.6811286	443.8409859	503.3951849	548.1131157	183.8766565
19.13	339.8753012	442.4496626	500.6712692	553.465984	180.7834951
19.14	351.535512	416.661029	497.63307	547.6331942	167.8722163
19.15	340.6734682	441.6144455	495.4689732	544.7918469	175.8022256
19.16	328.6184263	431.8289634	502.2812711	544.3056714	186.809218
19.17	342.2693228	435.5281387	494.8399412	552.7220209	183.5563666
19.18	335.8167638	448.4662859	494.5854001	558.544542	194.098837
19.19	343.3825465	441.9882363	493.8379541	555.3608592	187.5848843
19.2	343.2191102	457.9863048	495.0306686	553.190383	188.8124521
19.21	344.5390505	436.4635008	490.0236293	548.5385207	172.4538148
19.22	342.6559428	442.3878024	502.986016	559.0584772	182.7854473
19.23	344.3343908	439.166662	495.129307	559.4196357	181.2780742
19.24	338.4894786	439.0439113	499.3293074	558.1574362	175.9328271
19.25	350.663378	441.7710046	502.3558124	554.0870956	172.0102772
19.26	330.2235034	449.207792	499.6259584	547.0097721	188.5574984
19.27	354.6631239	451.6480721	501.1347569	556.8520975	183.9225376
19.28	363.4767486	438.6146818	499.5174518	555.6920865	181.4030637
19.29	333.3706232	443.7451989	503.1632211	547.1365564	187.6314671
19.3	337.5842604	470.1071319	503.4252999	545.1173731	180.8413196
19.31	354.9322718	454.6673827	501.3018301	548.2764886	180.921336
19.32	354.8165932	454.2922253	497.1605132	551.9357553	175.1996594
19.33	354.4015148	455.4892588	503.8659873	553.184285	187.6983066
19.34	362.4247339	438.1000411	502.8497191	555.6341945	197.2398815
19.35	349.3704246	455.2823663	509.2950097	558.8989278	194.3527169
19.36	346.970274	461.766066	514.3497894	556.9077604	183.6762249
19.37	348.5246613	467.0029422	517.3449479	567.1489974	172.6426874
19.38	339.0333269	444.9032386	515.4086858	557.4594354	188.3646432
19.39	356.0666216	459.5065339	514.7315071	558.3697009	194.109095
19.4	352.7186396	465.0510171	517.049009	561.9048546	184.0216124
19.41	353.7392221	472.9042866	514.6044769	567.2121839	178.041466
19.42	352.9987909	459.6695112	520.6388808	567.7599464	181.3804976
19.43	362.8698931	460.138112	510.2592062	560.9589529	187.2659102
19.44	356.2995263	458.0525355	514.917578	565.5674092	175.0477202
19.45	353.2807829	470.4484697	519.1970052	567.8767097	187.2040528
19.46	354.9955487	468.4870986	513.3956034	568.576635	191.24748
19.47	361.8506271	475.0916995	517.2909765	568.456368	181.4197058
19.48	352.9597571	473.6565745	518.8738842	561.0680692	175.8960463
19.49	349.9710244	476.2332686	511.6548759	567.1318392	181.1714351
19.5	365.0910437	487.1184933	513.541849	571.1867098	178.9857666
19.51	365.1128308	471.385049	529.6029923	562.8138001	182.8305153
19.52	370.9469568	469.2069707	514.7588684	565.6898026	186.099074
19.53	366.6182359	489.6524675	517.701648	571.1228116	181.4947207
19.54	344.1979394	496.1046851	520.48279	571.9927032	181.9871244
19.55	367.1223629	463.6362508	525.1607325	571.2098194	192.9931567
19.56	357.2907679	456.3432592	524.8205703	574.8266224	190.8282308
19.57	365.5670037	489.2427274	520.5070061	569.3386839	175.2154426
19.58	348.1874516	482.5443165	525.1314656	581.8361366	181.18781
19.59	366.5491039	456.7975249	531.7727884	572.8964667	173.5587871
19.6	360.9633823	471.414766	535.5518016	575.8415071	173.8694608
19.61	362.4718252	465.0514622	531.712912	578.4935845	186.6168416
19.62	375.3234798	479.7543375	538.6354149	566.2965629	183.8590734
19.63	369.6591789	465.1011684	531.2446172	582.819258	175.4487231
19.64	370.394883	478.8735618	525.5332138	564.5195426	180.311425
19.65	366.1059228	484.5454219	534.4577824	572.5413396	190.0035769
19.66	365.2323436	474.7554472	529.7127362	584.7545851	180.0959378
19.67	369.9600989	486.3480521	533.3463073	568.6753335	177.1133501
19.68	366.6769318	478.7264168	541.4230895	578.8318058	180.4605874
19.69	368.4333254	503.9269109	533.4008853	573.130056	178.1248924
19.7	372.7757186	471.893519	538.5072634	570.0174264	188.056585
19.71	366.0812218	486.5097295	537.1947649	572.4986056	179.2692722
19.72	372.4794827	478.1281103	536.3299441	568.105399	183.1912243
19.73	364.430164	490.8745821	533.4690957	570.4163163	168.5633141
19.74	368.0146621	486.9360529	539.4205289	566.1379806	172.3546354
19.75	375.1050691	488.4889958	537.28209	569.3251959	173.9428625
19.76	376.8890421	487.2584322	535.7250605	569.7472885	182.5191505
19.77	381.8508162	501.5665436	536.3464598	568.4812796	170.4264034
19.78	374.4685897	482.3853472	545.5913387	566.1012652	176.1735427
19.79	369.2995824	503.046675	545.9525113	571.1773677	168.2641912
19.8	366.3341935	491.4442189	547.2492284	581.2724939	164.0682281
19.81	381.6324834	510.3538077	546.8259472	588.8618952	187.2244623
19.82	364.5002179	493.9101927	548.212576	585.1907446	179.4406067
19.83	365.5734735	504.0742712	547.0063427	585.5359752	182.5592749
19.84	368.2950785	491.7919991	542.0490257	587.7838806	174.0009657
19.85	366.9962003	507.333853	548.1843411	589.4226511	182.7962116
19.86	376.6586626	503.5732159	546.281819	597.8326838	183.764546
19.87	384.3058503	480.1876374	547.9677833	605.2703074	188.6604734
19.88	376.3764614	506.6989414	547.6903046	594.6286064	174.5814917
19.89	365.200762	487.4629466	551.5537456	601.8355047	181.0510312
19.9	366.5979126	490.0263729	556.2996618	610.5652494	186.2756888
19.91	369.5445862	475.1889952	550.5268305	608.6177578	178.9248311
19.92	381.3116868	500.0471919	549.2751742	611.1488963	174.799938
19.93	372.2644007	505.6120386	559.7363464	611.3102874	188.5810021
19.94	388.7740521	490.4461109	563.3567738	620.7709227	179.1606328
19.95	373.8860439	513.0075144	555.2391762	613.9848962	173.1188006
19.96	368.6426721	512.337169	553.136168	626.4327277	175.1571295
19.97	373.9387181	519.9228345	561.9007061	622.218135	168.2290508
19.98	368.7771737	509.0315141	559.3994305	626.2570013	174.5423847
[truncated: 3,002 more rows]
